# Supplementary material for: Evidence of TCM Theory in Treating the Same Disease with Different Methods: Treatment of Pneumonia with Ephedra sinica and Scutellariae Radix as an Example
Source: Evid Based Complement Alternat Med. 2020 Nov 28;2020:8873371. doi: 10.1155/2020/8873371 (PMC7737398; doi:10.1155/2020/8873371)
Supplement: Supplementary Materials — The differentially expressed genes of 20 normal children and 152 children with CAP. [file 8873371.f1.xls]

## Sheet: 原始数据人 -放补充文件
ID	adj.P.Val	P.Value	logFC	Gene.symbol	Gene.title	Gene.ID
ILMN_1755843	4.35e-14	9.22e-19	-2.59915	SLC26A8	solute carrier family 26 member 8	116369
ILMN_1763828	4.9e-13	2.54e-17	-1.46743	MTF1	metal regulatory transcription factor 1	4520
ILMN_1708728	4.9e-13	3.12e-17	-1.17033	H2AFJ	H2A histone family member J	55766
ILMN_1790891	1.45e-12	1.23e-16	-1.58139	CKAP4	cytoskeleton associated protein 4	10970
ILMN_1785345	2.7e-12	2.86e-16	-3.03112	GPR84	G protein-coupled receptor 84	53831
ILMN_1697925	4.03e-12	5.13e-16	-1.57103	APOBR	apolipoprotein B receptor	55911
ILMN_2260082	4.94e-12	7.33e-16	-2.79878	NAIP	NLR family apoptosis inhibitory protein	4671
ILMN_1722981	5.79e-12	9.83e-16	-2.00669	TLR5	toll like receptor 5	7100
ILMN_1768973	6.62e-12	1.26e-15	-1.44962	HIST2H2AC	histone cluster 2, H2ac	8338
ILMN_1892403	9.49e-12	2.01e-15	1.67627	SNORD13	small nucleolar RNA, C/D box 13	692084
ILMN_1735552	9.91e-12	2.31e-15	-1.50288	KIF1B	kinesin family member 1B	23095
ILMN_1678494	1.25e-11	3.17e-15	-1.62242	ZNF438	zinc finger protein 438	220929
ILMN_1762713	1.62e-11	4.45e-15	-2.8196	MCEMP1	mast cell expressed membrane protein 1	199675
ILMN_2126706	1.73e-11	5.46e-15	-1.6699	LMNB1	lamin B1	4001
ILMN_1674574	1.73e-11	6.13e-15	-2.74958	VNN1	vanin 1	8876
ILMN_1801254	1.73e-11	6.37e-15	-2.0429
ILMN_3256712	1.73e-11	6.84e-15	-1.80082
ILMN_1737015	1.73e-11	6.93e-15	0.604273	RPL39	ribosomal protein L39	6170
ILMN_2226271	1.73e-11	7.34e-15	-2.1605	INSL3	insulin like 3	3640
ILMN_2415529	1.73e-11	7.71e-15	-2.20323	CDK5RAP2	CDK5 regulatory subunit associated protein 2	55755
ILMN_1812433	1.73e-11	7.65e-15	-3.85671	HP	haptoglobin	3240
ILMN_1667222	1.75e-11	8.35e-15	-0.914749	MTX1	metaxin 1	4580
ILMN_1711030	1.75e-11	8.55e-15	-2.61202	OPLAH	5-oxoprolinase (ATP-hydrolysing)	26873
ILMN_1743034	1.84e-11	9.37e-15	-1.83006	KIF1B	kinesin family member 1B	23095
ILMN_2079655	2.11e-11	1.13e-14	1.62369	KLRB1	killer cell lectin like receptor B1	3820
ILMN_1896455	2.11e-11	1.17e-14	-1.82816
ILMN_1767377	2.62e-11	1.54e-14	-2.06376
ILMN_1765880	2.62e-11	1.57e-14	-1.32211	USB1	U6 snRNA biogenesis phosphodiesterase 1	79650
ILMN_1654389	2.62e-11	1.61e-14	-2.86039
ILMN_2278636	3.28e-11	2.08e-14	-0.985098	CUX1	cut like homeobox 1	1523
ILMN_1690963	3.35e-11	2.26e-14	-1.03484	ASAP1	ArfGAP with SH3 domain, ankyrin repeat and PH domain 1	50807
ILMN_1775708	3.35e-11	2.28e-14	-1.27043	SLC2A3	solute carrier family 2 member 3	6515
ILMN_1681301	4.21e-11	2.95e-14	-1.81391	AIM2	absent in melanoma 2	9447
ILMN_2402766	4.86e-11	3.5e-14	-0.529052	AFTPH	aftiphilin	54812
ILMN_3242900	6.05e-11	4.49e-14	-1.40556	HIST2H2AA4	histone cluster 2, H2aa4	723790
ILMN_1740572	7.87e-11	6.01e-14	-2.4067	TCN2	transcobalamin 2	6948
ILMN_3276209	1.17e-10	9.34e-14	0.823205
ILMN_1672174	1.17e-10	9.45e-14	-1.33764	ECE1	endothelin converting enzyme 1	1889
ILMN_1810420	1.24e-10	1.02e-13	-1.80841	DYSF	dysferlin	8291
ILMN_3238814	1.35e-10	1.15e-13	-2.15325	SMA4	glucuronidase beta pseudogene	11039
ILMN_1656807	1.41e-10	1.23e-13	0.587367	RPL27	ribosomal protein L27	6155
ILMN_1782385	1.42e-10	1.26e-13	-0.53598	POLR2A	RNA polymerase II subunit A	5430
ILMN_1770811	1.55e-10	1.43e-13	-0.869927	PELO	pelota homolog (Drosophila)	53918
ILMN_1659047	1.55e-10	1.44e-13	-1.3907	HIST2H2AA3	histone cluster 2, H2aa3	8337
ILMN_1708934	2.03e-10	1.94e-13	-1.63594	ADM	adrenomedullin	133
ILMN_1803464	2.21e-10	2.16e-13	-1.3413	PHTF1	putative homeodomain transcription factor 1	10745
ILMN_3247506	2.66e-10	2.65e-13	-2.33622
ILMN_2388090	2.97e-10	3.02e-13	-2.12681	MAPK14	mitogen-activated protein kinase 14	1432
ILMN_2230862	3.24e-10	3.36e-13	-1.73545	GYG1	glycogenin 1	2992
ILMN_1694548	3.39e-10	3.6e-13	-2.53778	ANXA3	annexin A3	306
ILMN_1707286	3.48e-10	3.8e-13	-1.42988	PLBD1	phospholipase B domain containing 1	79887
ILMN_1744963	3.48e-10	3.84e-13	-1.00957	ERO1A	endoplasmic reticulum oxidoreductase 1 alpha	30001
ILMN_1769876	3.66e-10	4.11e-13	-1.03146	TBC1D2	TBC1 domain family member 2	55357
ILMN_1694243	3.92e-10	4.53e-13	-2.1163	LILRA6	leukocyte immunoglobulin like receptor A6	79168
ILMN_1660341	3.92e-10	4.58e-13	-1.0295	LRPAP1	LDL receptor related protein associated protein 1	4043
ILMN_1658327	4.09e-10	4.85e-13	-1.00646	BAZ1A	bromodomain adjacent to zinc finger domain 1A	11177
ILMN_1798804	4.24e-10	5.12e-13	-1.22454	SRPK1	SRSF protein kinase 1	6732
ILMN_1670130	4.58e-10	5.64e-13	-0.8835	ARID3A	AT-rich interaction domain 3A	1820
ILMN_1660624	4.58e-10	5.73e-13	-1.8357	LIMK2	LIM domain kinase 2	3985
ILMN_2176063	4.63e-10	5.89e-13	-2.30947	FCGR1A	Fc fragment of IgG receptor Ia	2209
ILMN_1700994	5.01e-10	6.55e-13	-2.17636	KREMEN1	kringle containing transmembrane protein 1	83999
ILMN_2394210	5.01e-10	6.58e-13	-2.42828	SLC26A8	solute carrier family 26 member 8	116369
ILMN_2266595	5.19e-10	6.99e-13	-1.14994	LILRA5	leukocyte immunoglobulin like receptor A5	353514
ILMN_1767253	5.19e-10	7.05e-13	-1.15123	RRP12	ribosomal RNA processing 12 homolog	23223
ILMN_2144426	5.38e-10	7.42e-13	-1.40224	HIST2H2AA3	histone cluster 2, H2aa3	8337
ILMN_1685824	5.54e-10	7.75e-13	-1.3601	B4GALT5	beta-1,4-galactosyltransferase 5	9334
ILMN_1787949	6.42e-10	9.13e-13	0.591934	RPS15A	ribosomal protein S15a	6210
ILMN_1672575	7.52e-10	1.08e-12	-2.20911	SLC26A8	solute carrier family 26 member 8	116369
ILMN_1667199	7.61e-10	1.13e-12	-1.04427	SQRDL	sulfide quinone reductase-like (yeast)	58472
ILMN_3200661	7.61e-10	1.13e-12	0.718347
ILMN_1719224	8.01e-10	1.21e-12	0.738852
ILMN_1737314	8.12e-10	1.24e-12	-1.43156	BCL6	B-cell CLL/lymphoma 6	604
ILMN_1713759	8.8e-10	1.36e-12	-0.832548	UBE2J1	ubiquitin conjugating enzyme E2 J1	51465
ILMN_1781184	1.02e-09	1.65e-12	-1.68217	MYBPC3	myosin binding protein C, cardiac	4607
ILMN_1664047	1.02e-09	1.6e-12	-2.8886	CACNA1E	calcium voltage-gated channel subunit alpha1 E	777
ILMN_1702787	1.02e-09	1.67e-12	-1.26376	SEMA4A	semaphorin 4A	64218
ILMN_1766045	1.02e-09	1.67e-12	-1.14113	SH3GLB1	SH3 domain containing GRB2 like endophilin B1	51100
ILMN_1777378	1.15e-09	1.9e-12	0.567622	COMMD6	COMM domain containing 6	170622
ILMN_1685057	1.15e-09	1.95e-12	-1.77467	SLC22A4	solute carrier family 22 member 4	6583
ILMN_2207539	1.15e-09	1.95e-12	0.767768	RPS17	ribosomal protein S17	6218
ILMN_3296979	1.23e-09	2.11e-12	0.692317
ILMN_2364110	1.34e-09	2.34e-12	-1.04441	GBA	glucosylceramidase beta	2629
ILMN_1787529	1.69e-09	2.98e-12	-1.83754	C3AR1	complement component 3a receptor 1	719
ILMN_1717594	1.77e-09	3.16e-12	-1.44386	AP5B1	adaptor related protein complex 5 beta 1 subunit	91056
ILMN_1654268	1.99e-09	3.58e-12	-1.17153	HMGB2	high mobility group box 2	3148
ILMN_1755536	2.4e-09	4.38e-12	0.530646	PFDN5	prefoldin subunit 5	5204
ILMN_1651826	2.45e-09	4.53e-12	-1.28914	BASP1	brain abundant membrane attached signal protein 1	10409
ILMN_3200299	2.45e-09	4.56e-12	0.722538
ILMN_1701603	2.5e-09	4.73e-12	-1.86566	ALPL	alkaline phosphatase, liver/bone/kidney	249
ILMN_1769277	2.55e-09	4.9e-12	0.656905
ILMN_1777344	2.55e-09	4.92e-12	0.598246	RPS13	ribosomal protein S13	6207
ILMN_1766054	2.59e-09	5.05e-12	-1.24204	ABCA1	ATP binding cassette subfamily A member 1	19
ILMN_1679620	2.74e-09	5.43e-12	-1.79592
ILMN_1755123	2.74e-09	5.47e-12	-1.10296	GBA	glucosylceramidase beta	2629
ILMN_3231638	2.84e-09	5.74e-12	-0.789827	FAM160B1	family with sequence similarity 160 member B1	57700
ILMN_1747589	2.84e-09	5.79e-12	-2.4516	HIST2H2AB	histone cluster 2, H2ab	317772
ILMN_1813625	2.96e-09	6.09e-12	-1.21802	TRIM25	tripartite motif containing 25	7706
ILMN_1691188	3.01e-09	6.28e-12	-0.637172	UIMC1	ubiquitin interaction motif containing 1	51720
ILMN_1772697	3.01e-09	6.32e-12	-2.44932	KREMEN1	kringle containing transmembrane protein 1	83999
ILMN_1812281	3.11e-09	6.66e-12	-3.20469	ARG1	arginase 1	383
ILMN_2092850	3.11e-09	6.67e-12	-1.71384	HPSE	heparanase	10855
ILMN_2050911	3.21e-09	7.03e-12	-1.653	SLC22A4	solute carrier family 22 member 4	6583
ILMN_3245057	3.21e-09	7.06e-12	-0.874949	ASAP1	ArfGAP with SH3 domain, ankyrin repeat and PH domain 1	50807
ILMN_2261600	3.21e-09	7.09e-12	-2.05599	FCGR1B	Fc fragment of IgG receptor Ib	2210
ILMN_1730454	3.24e-09	7.22e-12	-2.1165	FOLR3	folate receptor 3	2352
ILMN_1791388	3.26e-09	7.32e-12	-0.587753	ZNF787	zinc finger protein 787	126208
ILMN_1726545	3.31e-09	7.5e-12	-1.77029	LILRA5	leukocyte immunoglobulin like receptor A5	353514
ILMN_1669376	3.43e-09	7.94e-12	-1.36796	DRAM1	DNA damage regulated autophagy modulator 1	55332
ILMN_3242786	3.43e-09	7.89e-12	-2.76889
ILMN_1733443	3.7e-09	8.64e-12	-1.60484	SULT1B1	sulfotransferase family 1B member 1	27284
ILMN_1656791	3.77e-09	8.87e-12	0.585168	RPS6	ribosomal protein S6	6194
ILMN_1747251	3.9e-09	9.27e-12	-1.46779	LTB4R	leukotriene B4 receptor	1241
ILMN_1755883	4.04e-09	9.73e-12	0.611199	RPS27A	ribosomal protein S27a	6233
ILMN_1804530	4.04e-09	9.77e-12	-0.740714
ILMN_2268381	4.08e-09	1e-11	-1.09174	RRBP1	ribosome binding protein 1	6238
ILMN_2113938	4.08e-09	1e-11	-1.30799	TOR1AIP2	torsin 1A interacting protein 2	163590
ILMN_1670302	4.13e-09	1.03e-11	-1.67222	HK3	hexokinase 3	3101
ILMN_1811702	4.24e-09	1.06e-11	-1.0214	GRN	granulin	2896
ILMN_1766657	4.62e-09	1.17e-11	-1.14923	STOM	stomatin	2040
ILMN_1781001	4.66e-09	1.19e-11	-2.12956	SOCS3	suppressor of cytokine signaling 3	9021
ILMN_1760189	4.76e-09	1.22e-11	-2.29693	NAIP	NLR family apoptosis inhibitory protein	4671
ILMN_1717234	4.8e-09	1.24e-11	-0.856741
ILMN_1679133	4.97e-09	1.3e-11	-1.26362	SERPINB1	serpin family B member 1	1992
ILMN_1719403	5.11e-09	1.34e-11	-0.899541	MTX1	metaxin 1	4580
ILMN_1703471	5.25e-09	1.39e-11	-0.798295	ATF6	activating transcription factor 6	22926
ILMN_1770787	5.4e-09	1.44e-11	-1.24063	DDAH2	dimethylarginine dimethylaminohydrolase 2	23564
ILMN_1754195	5.7e-09	1.55e-11	0.539335	RPL31	ribosomal protein L31	6160
ILMN_1750507	5.7e-09	1.55e-11	0.613834	RPL9	ribosomal protein L9	6133
ILMN_1796316	5.88e-09	1.61e-11	-2.36729	MMP9	matrix metallopeptidase 9	4318
ILMN_1767360	6e-09	1.65e-11	-0.85085	IL10RB	interleukin 10 receptor subunit beta	3588
ILMN_3283772	6.02e-09	1.67e-11	-0.777145
ILMN_1737561	6.35e-09	1.79e-11	-1.02259	N4BP2L2	NEDD4 binding protein 2 like 2	10443
ILMN_1764456	6.35e-09	1.78e-11	-1.94083	TECPR2	tectonin beta-propeller repeat containing 2	9895
ILMN_2367671	6.39e-09	1.81e-11	-1.52613	LIMK2	LIM domain kinase 2	3985
ILMN_1727671	7.34e-09	2.1e-11	-1.36441	SSH1	slingshot protein phosphatase 1	54434
ILMN_1731546	7.34e-09	2.12e-11	0.652919	RPL26	ribosomal protein L26	6154
ILMN_3209676	7.85e-09	2.28e-11	0.685584
ILMN_2058251	8.63e-09	2.53e-11	-0.719551	VIM	vimentin	7431
ILMN_1802252	8.63e-09	2.54e-11	-0.699494	GAPDH	glyceraldehyde-3-phosphate dehydrogenase	2597
ILMN_1754421	9e-09	2.67e-11	-0.82288	NDUFAF1	NADH:ubiquinone oxidoreductase complex assembly factor 1	51103
ILMN_1767816	9.12e-09	2.73e-11	-0.954546	APH1B	aph-1 homolog B, gamma-secretase subunit	83464
ILMN_1668743	1.04e-08	3.12e-11	-0.793655
ILMN_1689172	1.07e-08	3.25e-11	1.74175
ILMN_2230892	1.08e-08	3.31e-11	-0.745444	IL10RB	interleukin 10 receptor subunit beta	3588
ILMN_2123743	1.13e-08	3.47e-11	-1.15122	FCER1G	Fc fragment of IgE receptor Ig	2207
ILMN_1733861	1.17e-08	3.61e-11	-1.05007	ARHGEF11	Rho guanine nucleotide exchange factor 11	9826
ILMN_1697735	1.25e-08	3.88e-11	-0.509294	EWSR1	EWS RNA binding protein 1	2130
ILMN_1664303	1.3e-08	4.07e-11	-0.821684	HTATIP2	HIV-1 Tat interactive protein 2	10553
ILMN_2357419	1.31e-08	4.15e-11	-1.73717	LILRA5	leukocyte immunoglobulin like receptor A5	353514
ILMN_1666933	1.33e-08	4.25e-11	-0.40751	ASH2L	ASH2 like histone lysine methyltransferase complex subunit	9070
ILMN_1798256	1.34e-08	4.32e-11	-1.23823	UPP1	uridine phosphorylase 1	7378
ILMN_1766896	1.34e-08	4.33e-11	-3.21483	ZDHHC19	zinc finger DHHC-type containing 19	131540
ILMN_1687960	1.37e-08	4.45e-11	-1.72837	LIMK2	LIM domain kinase 2	3985
ILMN_1738523	1.49e-08	4.87e-11	-0.883065	MYD88	myeloid differentiation primary response 88	4615
ILMN_1785732	1.52e-08	4.98e-11	-1.53623	TNFAIP6	TNF alpha induced protein 6	7130
ILMN_2364022	1.55e-08	5.14e-11	-1.09234	SLC16A3	solute carrier family 16 member 3	9123
ILMN_1790978	1.56e-08	5.19e-11	-0.719093	ATG7	autophagy related 7	10533
ILMN_1728724	1.62e-08	5.42e-11	-1.03504	IL17RA	interleukin 17 receptor A	23765
ILMN_2391051	1.65e-08	5.55e-11	-2.06656	FCGR1B	Fc fragment of IgG receptor Ib	2210
ILMN_1713990	1.71e-08	5.8e-11	-0.749368	TRIP6	thyroid hormone receptor interactor 6	7205
ILMN_2367638	1.71e-08	5.83e-11	-1.44445	CAMKK2	calcium/calmodulin dependent protein kinase kinase 2	10645
ILMN_1743021	1.76e-08	6.1e-11	-1.32918	CAMKK2	calcium/calmodulin dependent protein kinase kinase 2	10645
ILMN_1861376	1.76e-08	6.12e-11	-1.09855	PLXDC2	plexin domain containing 2	84898
ILMN_1769606	1.76e-08	6.13e-11	-1.62911	PIWIL4	piwi like RNA-mediated gene silencing 4	143689
ILMN_3284114	1.76e-08	6.18e-11	-0.591515
ILMN_1769926	1.76e-08	6.2e-11	-0.880957	DBN1	drebrin 1	1627
ILMN_3307799	1.76e-08	6.24e-11	-0.508079	PSMD4	proteasome 26S subunit, non-ATPase 4	5710
ILMN_1802458	1.82e-08	6.49e-11	-1.06809	AGTRAP	angiotensin II receptor associated protein	57085
ILMN_1711909	1.84e-08	6.6e-11	-0.617622	EDEM2	ER degradation enhancing alpha-mannosidase like protein 2	55741
ILMN_1796976	1.85e-08	6.68e-11	-1.78704	NLRC4	NLR family CARD domain containing 4	58484
ILMN_1790100	1.96e-08	7.09e-11	-1.32097	DDIAS	DNA damage induced apoptosis suppressor	220042
ILMN_3251658	2.04e-08	7.46e-11	-1.71196	LILRA6	leukocyte immunoglobulin like receptor A6	79168
ILMN_1760121	2.04e-08	7.52e-11	-0.529264	RRAGC	Ras related GTP binding C	64121
ILMN_1700316	2.04e-08	7.54e-11	0.759779
ILMN_1713636	2.08e-08	7.71e-11	-0.735152	S100A6	S100 calcium binding protein A6	6277
ILMN_1734229	2.42e-08	9.04e-11	-0.719795	SPPL2A	signal peptide peptidase like 2A	84888
ILMN_2319000	2.49e-08	9.36e-11	1.3475	MATK	megakaryocyte-associated tyrosine kinase	4145
ILMN_1678490	2.5e-08	9.42e-11	-0.774709	RILPL2	Rab interacting lysosomal protein like 2	196383
ILMN_1756992	2.52e-08	9.55e-11	-1.21971	MUC1	mucin 1, cell surface associated	4582
ILMN_1805750	2.56e-08	9.75e-11	-1.92169	IFITM3	interferon induced transmembrane protein 3	10410
ILMN_1675460	2.56e-08	9.84e-11	0.608585
ILMN_1674789	2.58e-08	9.95e-11	-1.30333
ILMN_2360784	2.71e-08	1.05e-10	-0.809992	RRBP1	ribosome binding protein 1	6238
ILMN_1779547	2.89e-08	1.13e-10	-1.4394	HPSE	heparanase	10855
ILMN_1737627	2.89e-08	1.14e-10	-1.51164	MAPK14	mitogen-activated protein kinase 14	1432
ILMN_1693630	3.01e-08	1.19e-10	-1.12059	VPS9D1	VPS9 domain containing 1	9605
ILMN_1801710	3.01e-08	1.2e-10	-0.752097	APBB1IP	amyloid beta precursor protein binding family B member 1 interacting protein	54518
ILMN_1887305	3.01e-08	1.19e-10	-2.32325
ILMN_1739641	3.19e-08	1.28e-10	-0.815959	MTMR3	myotubularin related protein 3	8897
ILMN_1680314	3.19e-08	1.28e-10	-0.785383	TXN	thioredoxin	7295
ILMN_2038776	3.25e-08	1.32e-10	-0.715019	TXN	thioredoxin	7295
ILMN_1774874	3.25e-08	1.32e-10	-1.29205	IL1RN	interleukin 1 receptor antagonist	3557
ILMN_1748915	3.29e-08	1.35e-10	-1.94307	S100A12	S100 calcium binding protein A12	6283
ILMN_1660021	3.47e-08	1.43e-10	-0.73508	PLIN3	perilipin 3	10226
ILMN_1750101	3.5e-08	1.45e-10	-1.10922	S100A11	S100 calcium binding protein A11	6282
ILMN_1659110	3.58e-08	1.49e-10	-1.35437	LOC146880	Rho GTPase activating protein 27 pseudogene	146880
ILMN_3282768	3.63e-08	1.52e-10	-0.642358
ILMN_1806908	3.72e-08	1.56e-10	-0.463995	PRKCB	protein kinase C beta	5579
ILMN_1801795	3.75e-08	1.58e-10	0.750615
ILMN_3290497	3.76e-08	1.6e-10	0.569206
ILMN_1684746	3.92e-08	1.67e-10	-0.949123	IPO11	importin 11	51194
ILMN_2400922	3.92e-08	1.68e-10	-0.919777	OPRL1	opioid related nociceptin receptor 1	4987
ILMN_2169490	3.95e-08	1.7e-10	-2.31299	TDRD9	tudor domain containing 9	122402
ILMN_1740010	3.96e-08	1.71e-10	-0.871185	PCNX1	pecanex homolog 1 (Drosophila)	22990
ILMN_3238369	4.21e-08	1.83e-10	-0.588735	KDM7A	lysine demethylase 7A	80853
ILMN_1811110	4.21e-08	1.85e-10	-2.3839	TDRD9	tudor domain containing 9	122402
ILMN_1664614	4.21e-08	1.85e-10	0.401563	FAU	FAU, ubiquitin like and ribosomal protein S30 fusion	2197
ILMN_2056002	4.3e-08	1.89e-10	-0.826982	ANP32AP1	acidic nuclear phosphoprotein 32 family member A pseudogene 1	723972
ILMN_2307656	4.43e-08	1.97e-10	-1.00405	AGTRAP	angiotensin II receptor associated protein	57085
ILMN_3234089	4.43e-08	1.97e-10	-1.01926	N4BP2L2	NEDD4 binding protein 2 like 2	10443
ILMN_1739967	4.62e-08	2.07e-10	-0.625904	TBK1	TANK binding kinase 1	29110
ILMN_3215627	4.68e-08	2.1e-10	-1.70701	LINC00265	long intergenic non-protein coding RNA 265	349114
ILMN_1690625	4.76e-08	2.15e-10	-1.04513	SLC9A8	solute carrier family 9 member A8	23315
ILMN_2415748	4.81e-08	2.18e-10	-0.694998	WSB1	WD repeat and SOCS box containing 1	26118
ILMN_2367070	4.85e-08	2.21e-10	-0.853191	ACOT9	acyl-CoA thioesterase 9	23597
ILMN_1731714	4.97e-08	2.28e-10	-1.35533	CREB5	cAMP responsive element binding protein 5	9586
ILMN_1660691	5.17e-08	2.38e-10	-0.985586	RAB31	RAB31, member RAS oncogene family	11031
ILMN_1765043	5.2e-08	2.4e-10	0.442012	RPL38	ribosomal protein L38	6169
ILMN_1752927	5.28e-08	2.45e-10	-0.738247	FAM160B1	family with sequence similarity 160 member B1	57700
ILMN_1759915	5.29e-08	2.47e-10	-0.477643	ARPC1A	actin related protein 2/3 complex subunit 1A	10552
ILMN_1679195	5.48e-08	2.57e-10	-0.68025	C20orf24	chromosome 20 open reading frame 24	55969
ILMN_3249618	5.48e-08	2.58e-10	-0.628326
ILMN_2367418	5.53e-08	2.63e-10	-1.17808	OSCAR	osteoclast associated, immunoglobulin-like receptor	126014
ILMN_2124471	5.53e-08	2.64e-10	-1.32098	SLC36A1	solute carrier family 36 member 1	206358
ILMN_1707312	5.53e-08	2.65e-10	-1.22977	NFIL3	nuclear factor, interleukin 3 regulated	4783
ILMN_2233366	5.53e-08	2.65e-10	-0.83418	ASAP1	ArfGAP with SH3 domain, ankyrin repeat and PH domain 1	50807
ILMN_1673352	6.06e-08	2.92e-10	-0.627019	IFITM2	interferon induced transmembrane protein 2	10581
ILMN_2062714	6.16e-08	2.98e-10	1.69278	PTGDR	prostaglandin D2 receptor	5729
ILMN_2283388	6.3e-08	3.07e-10	-0.759693	C20orf24	chromosome 20 open reading frame 24	55969
ILMN_3208881	6.3e-08	3.07e-10	-0.723065
ILMN_2139943	6.32e-08	3.1e-10	0.60818	RPS3A	ribosomal protein S3A	6189
ILMN_3219040	6.45e-08	3.17e-10	-2.37614
ILMN_2401978	6.48e-08	3.2e-10	-0.738852	STAT3	signal transducer and activator of transcription 3	6774
ILMN_3286067	6.55e-08	3.25e-10	0.667466
ILMN_1781198	6.57e-08	3.27e-10	-1.00673	PPP1R3D	protein phosphatase 1 regulatory subunit 3D	5509
ILMN_1690125	6.66e-08	3.33e-10	-1.16149	PDLIM7	PDZ and LIM domain 7	9260
ILMN_1873075	7.01e-08	3.52e-10	1.14773	TNRC6C	trinucleotide repeat containing 6C	57690
ILMN_1782538	7.06e-08	3.56e-10	-0.669963	VIM	vimentin	7431
ILMN_1811579	7.6e-08	3.85e-10	-1.67107	HOMER3	homer scaffolding protein 3	9454
ILMN_1700855	7.71e-08	3.92e-10	-2.07472
ILMN_3248443	7.81e-08	3.99e-10	0.719397	SNHG6	small nucleolar RNA host gene 6	641638
ILMN_1690519	8.25e-08	4.24e-10	-1.47348
ILMN_2082314	8.59e-08	4.43e-10	-0.806423	TOM1	target of myb1 membrane trafficking protein	10043
ILMN_3304130	8.83e-08	4.57e-10	0.761423
ILMN_1659437	8.96e-08	4.65e-10	-0.498948	TXNDC17	thioredoxin domain containing 17	84817
ILMN_1740298	9.11e-08	4.75e-10	-1.69351	SIGLEC5	sialic acid binding Ig like lectin 5	8778
ILMN_1683250	9.21e-08	4.83e-10	-1.35839
ILMN_1764964	9.21e-08	4.84e-10	-0.743248	IFNGR2	interferon gamma receptor 2 (interferon gamma transducer 1)	3460
ILMN_2356284	9.35e-08	4.95e-10	0.52299	PFDN5	prefoldin subunit 5	5204
ILMN_1661695	9.35e-08	4.96e-10	-1.5695	IRAK3	interleukin 1 receptor associated kinase 3	11213
ILMN_1683178	9.89e-08	5.26e-10	-0.962628	JAK2	Janus kinase 2	3717
ILMN_3238392	1.01e-07	5.38e-10	-1.53994
ILMN_1783843	1.04e-07	5.58e-10	-1.05023	MIIP	migration and invasion inhibitory protein	60672
ILMN_1796179	1.05e-07	5.64e-10	-0.7711	HIST1H2BK	histone cluster 1, H2bk	85236
ILMN_1902594	1.05e-07	5.69e-10	-1.39954	LOC285147	uncharacterized LOC285147	285147
ILMN_1739573	1.06e-07	5.75e-10	1.1199	TNRC6A	trinucleotide repeat containing 6A	27327
ILMN_1771003	1.15e-07	6.27e-10	-1.13902	HAUS4	HAUS augmin like complex subunit 4	54930
ILMN_2095840	1.15e-07	6.28e-10	-0.590365	KAT6A	lysine acetyltransferase 6A	7994
ILMN_2202915	1.16e-07	6.37e-10	-1.23315	FAR2	fatty acyl-CoA reductase 2	55711
ILMN_1666453	1.18e-07	6.5e-10	-1.12702	STK3	serine/threonine kinase 3	6788
ILMN_1663416	1.2e-07	6.63e-10	0.521328
ILMN_1808811	1.2e-07	6.69e-10	-1.07486	SBNO2	strawberry notch homolog 2	22904
ILMN_1766169	1.22e-07	6.81e-10	-1.41001	BCAT1	branched chain amino acid transaminase 1	586
ILMN_1660832	1.23e-07	6.9e-10	0.694586
ILMN_1755954	1.24e-07	6.98e-10	-0.72176	CPEB3	cytoplasmic polyadenylation element binding protein 3	22849
ILMN_3243928	1.24e-07	6.98e-10	-1.16962	DDX60L	DEAD-box helicase 60-like	91351
ILMN_1717809	1.24e-07	7.03e-10	-1.17078	RNF24	ring finger protein 24	11237
ILMN_1711490	1.25e-07	7.11e-10	-1.2462	ARHGAP26	Rho GTPase activating protein 26	23092
ILMN_2383097	1.29e-07	7.35e-10	0.54868	RPL17	ribosomal protein L17	6139
ILMN_1765493	1.29e-07	7.36e-10	-0.918728	SHKBP1	SH3KBP1 binding protein 1	92799
ILMN_3299407	1.31e-07	7.54e-10	0.633537
ILMN_2160388	1.31e-07	7.56e-10	0.484405	RPL24	ribosomal protein L24	6152
ILMN_3234783	1.37e-07	7.95e-10	-1.59304
ILMN_1801105	1.45e-07	8.44e-10	-0.797187	PRKCD	protein kinase C delta	5580
ILMN_1696003	1.45e-07	8.47e-10	-0.879391	GNAI3	G protein subunit alpha i3	2773
ILMN_1760727	1.48e-07	8.63e-10	-0.949287	ANG	angiogenin	283
ILMN_1756982	1.48e-07	8.72e-10	-0.513379	CLIC1	chloride intracellular channel 1	1192
ILMN_1714965	1.57e-07	9.25e-10	-0.435952	NFKB1	nuclear factor kappa B subunit 1	4790
ILMN_1660629	1.62e-07	9.57e-10	-0.996483	NBEAL2	neurobeachin like 2	23218
ILMN_1721127	1.64e-07	9.74e-10	-1.52883	HIST1H3D	histone cluster 1, H3d	8351
ILMN_1722158	1.67e-07	9.94e-10	-2.58472	CASP5	caspase 5	838
ILMN_1663422	1.67e-07	1e-09	-1.30444	RGL4	ral guanine nucleotide dissociation stimulator like 4	266747
ILMN_1752281	1.67e-07	1e-09	-0.661883	DNAJC13	DnaJ heat shock protein family (Hsp40) member C13	23317
ILMN_2387599	1.67e-07	1.01e-09	-0.646569	C20orf24	chromosome 20 open reading frame 24	55969
ILMN_1725534	1.67e-07	1.01e-09	-0.554836	ACTN4	actinin alpha 4	81
ILMN_1714730	1.67e-07	1.01e-09	-1.42836
ILMN_1761138	1.67e-07	1.02e-09	0.694572	C9orf142	chromosome 9 open reading frame 142	286257
ILMN_1714759	1.67e-07	1.02e-09	-0.928451	CNIH4	cornichon family AMPA receptor auxiliary protein 4	29097
ILMN_2123665	1.68e-07	1.03e-09	-0.953402	SBF2	SET binding factor 2	81846
ILMN_1748323	1.73e-07	1.07e-09	-1.16113	CXCL14	C-X-C motif chemokine ligand 14	9547
ILMN_1754303	1.73e-07	1.07e-09	0.482965	RPL30	ribosomal protein L30	6156
ILMN_1800897	1.76e-07	1.09e-09	-0.568431	NRDC	nardilysin convertase	4898
ILMN_2148847	1.78e-07	1.11e-09	-0.696132	AKIRIN2	akirin 2	55122
ILMN_1733288	1.78e-07	1.11e-09	-1.00331	C1RL	complement C1r subcomponent like	51279
ILMN_1671893	1.85e-07	1.16e-09	-0.553634	CHMP2A	charged multivesicular body protein 2A	27243
ILMN_1709233	1.87e-07	1.18e-09	-1.61118	F5	coagulation factor V	2153
ILMN_2380605	1.89e-07	1.19e-09	-0.907291	MTMR3	myotubularin related protein 3	8897
ILMN_1795158	1.89e-07	1.2e-09	-0.869361	FGR	FGR proto-oncogene, Src family tyrosine kinase	2268
ILMN_2219712	1.9e-07	1.2e-09	-0.770532	HMGB2	high mobility group box 2	3148
ILMN_1763322	1.9e-07	1.21e-09	2.33983	CCR3	C-C motif chemokine receptor 3	1232
ILMN_1706498	1.91e-07	1.22e-09	-0.900111	DSE	dermatan sulfate epimerase	29940
ILMN_1760714	1.91e-07	1.23e-09	0.624287	RPS3	ribosomal protein S3	6188
ILMN_3245403	1.95e-07	1.25e-09	0.475482
ILMN_3245458	1.98e-07	1.28e-09	1.00236	SNORA61	small nucleolar RNA, H/ACA box 61	677838
ILMN_1724250	1.98e-07	1.28e-09	-1.03039	GRN	granulin	2896
ILMN_2075051	1.98e-07	1.28e-09	-1.33067	PGS1	phosphatidylglycerophosphate synthase 1	9489
ILMN_2340721	1.99e-07	1.3e-09	0.754897	TMEM134	transmembrane protein 134	80194
ILMN_1753547	2.03e-07	1.33e-09	-0.608906	STAT5A	signal transducer and activator of transcription 5A	6776
ILMN_3222462	2.04e-07	1.34e-09	-1.39461
ILMN_1696463	2.06e-07	1.35e-09	-0.990306	SPI1	Spi-1 proto-oncogene	6688
ILMN_1738552	2.06e-07	1.36e-09	-2.1399	SLC1A3	solute carrier family 1 member 3	6507
ILMN_1684440	2.06e-07	1.37e-09	-1.00425	PXN	paxillin	5829
ILMN_1668822	2.08e-07	1.38e-09	-0.934683	BATF	basic leucine zipper ATF-like transcription factor	10538
ILMN_1688423	2.08e-07	1.38e-09	2.60792	FCER1A	Fc fragment of IgE receptor Ia	2205
ILMN_1726591	2.09e-07	1.39e-09	-1.03782	CARD16	caspase recruitment domain family member 16	114769
ILMN_1655990	2.14e-07	1.43e-09	-1.39076	CDK5RAP2	CDK5 regulatory subunit associated protein 2	55755
ILMN_1772329	2.15e-07	1.44e-09	-0.665046	LRRFIP2	LRR binding FLII interacting protein 2	9209
ILMN_2051684	2.17e-07	1.47e-09	-0.68695	C4orf3	chromosome 4 open reading frame 3	401152
ILMN_2148497	2.18e-07	1.47e-09	-0.935274	FAM209B	family with sequence similarity 209 member B	388799
ILMN_1670410	2.22e-07	1.5e-09	-1.33662
ILMN_1695435	2.23e-07	1.52e-09	-1.27731
ILMN_1694587	2.26e-07	1.55e-09	0.782361	EEF1B2	eukaryotic translation elongation factor 1 beta 2	1933
ILMN_1761411	2.26e-07	1.55e-09	-0.934081	MCMBP	minichromosome maintenance complex binding protein	79892
ILMN_1701596	2.28e-07	1.57e-09	0.53156	RPS20	ribosomal protein S20	6224
ILMN_2309180	2.3e-07	1.58e-09	-1.34402	SMARCD3	SWI/SNF related, matrix associated, actin dependent regulator of chromatin, subfamily d, member 3	6604
ILMN_1715926	2.31e-07	1.6e-09	0.447332
ILMN_1343295	2.38e-07	1.65e-09	-0.597914	GAPDH	glyceraldehyde-3-phosphate dehydrogenase	2597
ILMN_3212833	2.4e-07	1.67e-09	0.70689
ILMN_1773935	2.42e-07	1.68e-09	-0.781692	TMEM165	transmembrane protein 165	55858
ILMN_1660292	2.44e-07	1.71e-09	0.872974	MRPS21	mitochondrial ribosomal protein S21	54460
ILMN_3237368	2.45e-07	1.72e-09	-0.787822
ILMN_1714643	2.53e-07	1.78e-09	-1.92275	MGAM	maltase-glucoamylase	8972
ILMN_1756360	2.54e-07	1.79e-09	0.517363	RPL35A	ribosomal protein L35a	6165
ILMN_1659843	2.54e-07	1.8e-09	-1.03602	DNAJC3	DnaJ heat shock protein family (Hsp40) member C3	5611
ILMN_2392043	2.57e-07	1.82e-09	-0.967458	SPI1	Spi-1 proto-oncogene	6688
ILMN_1673370	2.63e-07	1.87e-09	-0.912843	FBXL5	F-box and leucine rich repeat protein 5	26234
ILMN_1765122	2.63e-07	1.89e-09	-0.813025
ILMN_1794165	2.63e-07	1.89e-09	-1.14553	PGD	phosphogluconate dehydrogenase	5226
ILMN_2368971	2.63e-07	1.89e-09	-0.620599	PSMD12	proteasome 26S subunit, non-ATPase 12	5718
ILMN_1715068	2.64e-07	1.9e-09	-1.08208	AQP9	aquaporin 9	366
ILMN_1788213	2.64e-07	1.91e-09	-0.877643	FRAT2	frequently rearranged in advanced T-cell lymphomas 2	23401
ILMN_1665540	2.72e-07	1.97e-09	-1.38002
ILMN_1762747	2.74e-07	1.99e-09	0.702853	RPL15	ribosomal protein L15	6138
ILMN_3295075	2.74e-07	2e-09	-0.404335
ILMN_1744517	2.97e-07	2.17e-09	-0.814643	GNS	glucosamine (N-acetyl)-6-sulfatase	2799
ILMN_1707901	3.19e-07	2.34e-09	-0.630308	DHRS7B	dehydrogenase/reductase 7B	25979
ILMN_1651628	3.19e-07	2.34e-09	-0.888158	EXOC6	exocyst complex component 6	54536
ILMN_3243700	3.19e-07	2.35e-09	0.538553	RPS8	ribosomal protein S8	6202
ILMN_3246360	3.19e-07	2.36e-09	0.407476
ILMN_1703370	3.25e-07	2.42e-09	-0.549745	ZDHHC12	zinc finger DHHC-type containing 12	84885
ILMN_1693310	3.25e-07	2.42e-09	-0.543333	ITFG1	integrin alpha FG-GAP repeat containing 1	81533
ILMN_1790689	3.25e-07	2.43e-09	-1.23694	CRISPLD2	cysteine rich secretory protein LCCL domain containing 2	83716
ILMN_3266944	3.3e-07	2.47e-09	0.829837
ILMN_1742230	3.32e-07	2.49e-09	-0.801729	BAZ1A	bromodomain adjacent to zinc finger domain 1A	11177
ILMN_3244390	3.36e-07	2.53e-09	-1.17595	ASAP1-IT1	ASAP1 intronic transcript 1	29065
ILMN_1712999	3.37e-07	2.54e-09	-1.853
ILMN_2175474	3.37e-07	2.55e-09	-0.418721	MTRF1L	mitochondrial translational release factor 1 like	54516
ILMN_1752478	3.37e-07	2.57e-09	1.12778	DHRS3	dehydrogenase/reductase 3	9249
ILMN_1765941	3.37e-07	2.57e-09	-1.74343	ADGRG3	adhesion G protein-coupled receptor G3	222487
ILMN_2409290	3.37e-07	2.57e-09	-1.37261	CCPG1	cell cycle progression 1	9236
ILMN_2366330	3.41e-07	2.61e-09	-0.516425	FERMT3	fermitin family member 3	83706
ILMN_1752285	3.42e-07	2.63e-09	0.665301	RPL4	ribosomal protein L4	6124
ILMN_1852022	3.42e-07	2.64e-09	-1.98259
ILMN_1724533	3.44e-07	2.66e-09	-0.992648	LY96	lymphocyte antigen 96	23643
ILMN_1707810	3.44e-07	2.66e-09	0.742354	RPS5	ribosomal protein S5	6193
ILMN_1659639	3.49e-07	2.71e-09	-1.94341
ILMN_2117623	3.49e-07	2.72e-09	-1.22862	PLXNC1	plexin C1	10154
ILMN_1677041	3.5e-07	2.74e-09	-0.554819	CHUK	conserved helix-loop-helix ubiquitous kinase	1147
ILMN_2347380	3.58e-07	2.8e-09	-0.948967	ARHGEF11	Rho guanine nucleotide exchange factor 11	9826
ILMN_1774071	3.58e-07	2.81e-09	-4.47725	CD177	CD177 molecule	57126
ILMN_1696187	3.61e-07	2.84e-09	-1.31159	PYGL	phosphorylase, glycogen, liver	5836
ILMN_2186061	3.62e-07	2.86e-09	-1.51095	PFKFB3	6-phosphofructo-2-kinase/fructose-2,6-biphosphatase 3	5209
ILMN_1800425	3.62e-07	2.87e-09	-0.797528	SLC9A1	solute carrier family 9 member A1	6548
ILMN_1766637	3.64e-07	2.89e-09	-0.60331	GLA	galactosidase alpha	2717
ILMN_1868047	3.65e-07	2.91e-09	-1.18361
ILMN_1661306	3.65e-07	2.92e-09	0.624618
ILMN_2353633	3.65e-07	2.92e-09	-1.3053
ILMN_1801246	3.69e-07	2.96e-09	-0.810843	IFITM1	interferon induced transmembrane protein 1	8519
ILMN_2204545	3.71e-07	2.98e-09	-1.37464	ST3GAL4	ST3 beta-galactoside alpha-2,3-sialyltransferase 4	6484
ILMN_1803811	3.73e-07	3.01e-09	-0.871492	TRIB1	tribbles pseudokinase 1	10221
ILMN_1778111	3.74e-07	3.02e-09	-1.56863
ILMN_1728355	3.76e-07	3.04e-09	-0.411305	PSMD4	proteasome 26S subunit, non-ATPase 4	5710
ILMN_1708095	3.76e-07	3.06e-09	-0.5747	PANK2	pantothenate kinase 2	80025
ILMN_1815719	3.79e-07	3.09e-09	-0.503512	PLCG2	phospholipase C gamma 2	5336
ILMN_3178302	3.85e-07	3.14e-09	-0.86267	FNDC3B	fibronectin type III domain containing 3B	64778
ILMN_1784884	4.12e-07	3.37e-09	-1.00602	LILRB3	leukocyte immunoglobulin like receptor B3	11025
ILMN_1764826	4.21e-07	3.45e-09	-0.732132	TFE3	transcription factor binding to IGHM enhancer 3	7030
ILMN_1689836	4.21e-07	3.47e-09	-1.01453	C5AR1	complement component 5a receptor 1	728
ILMN_1707077	4.34e-07	3.6e-09	-1.26785	SORT1	sortilin 1	6272
ILMN_1730611	4.34e-07	3.61e-09	-0.540252	RTN4	reticulon 4	57142
ILMN_2366334	4.34e-07	3.61e-09	-0.692191	FERMT3	fermitin family member 3	83706
ILMN_1678504	4.34e-07	3.62e-09	-0.601124	RHOT1	ras homolog family member T1	55288
ILMN_1789596	4.34e-07	3.63e-09	-0.585933	ETV6	ETS variant 6	2120
ILMN_1685009	4.34e-07	3.63e-09	-1.12189	ITGAM	integrin subunit alpha M	3684
ILMN_1775692	4.36e-07	3.65e-09	-0.55999	EIF4G3	eukaryotic translation initiation factor 4 gamma 3	8672
ILMN_1699772	4.38e-07	3.68e-09	-0.930618	RRAGD	Ras related GTP binding D	58528
ILMN_1811063	4.39e-07	3.69e-09	0.595576
ILMN_1815759	4.45e-07	3.76e-09	-0.655357	CTDP1	CTD phosphatase subunit 1	9150
ILMN_3294322	4.52e-07	3.83e-09	-0.83279	CPEB2-AS1	CPEB2 antisense RNA 1 (head to head)	441009
ILMN_1720838	4.65e-07	3.95e-09	-0.395832	DECR1	2,4-dienoyl-CoA reductase 1, mitochondrial	1666
ILMN_1732923	4.65e-07	3.95e-09	-1.52017	SIPA1L2	signal induced proliferation associated 1 like 2	57568
ILMN_2043728	4.69e-07	4e-09	-0.658637	ZNF341	zinc finger protein 341	84905
ILMN_1693338	4.71e-07	4.03e-09	-1.85997	CYP1B1	cytochrome P450 family 1 subfamily B member 1	1545
ILMN_2291619	4.71e-07	4.04e-09	0.662938	RAB3IP	RAB3A interacting protein	117177
ILMN_1753342	4.72e-07	4.05e-09	-0.730337	SAT1	spermidine/spermine N1-acetyltransferase 1	6303
ILMN_1724544	4.78e-07	4.12e-09	-0.881094	PPP4R1	protein phosphatase 4 regulatory subunit 1	9989
ILMN_1750429	4.78e-07	4.13e-09	-1.1195	MKNK1	MAP kinase interacting serine/threonine kinase 1	8569
ILMN_2330966	4.79e-07	4.14e-09	-0.590924	PTK2B	protein tyrosine kinase 2 beta	2185
ILMN_1777765	4.81e-07	4.18e-09	0.586592	C12orf10	chromosome 12 open reading frame 10	60314
ILMN_2347949	4.81e-07	4.19e-09	-0.689494	G6PD	glucose-6-phosphate dehydrogenase	2539
ILMN_3241051	4.95e-07	4.31e-09	0.729205
ILMN_1699695	4.97e-07	4.34e-09	1.92592	TNFRSF21	TNF receptor superfamily member 21	27242
ILMN_1757406	4.98e-07	4.36e-09	-0.999455	HIST1H1C	histone cluster 1, H1c	3006
ILMN_1656327	5.08e-07	4.46e-09	-1.27434	GLT1D1	glycosyltransferase 1 domain containing 1	144423
ILMN_1803483	5.11e-07	4.5e-09	-0.52608	KIAA2013	KIAA2013	90231
ILMN_1658399	5.21e-07	4.6e-09	1.29816	KLRG1	killer cell lectin like receptor G1	10219
ILMN_1801307	5.23e-07	4.62e-09	-0.977566	TNFSF10	tumor necrosis factor superfamily member 10	8743
ILMN_1651282	5.23e-07	4.64e-09	-2.44838	COL17A1	collagen type XVII alpha 1 chain	1308
ILMN_1726901	5.32e-07	4.73e-09	-0.522496	KLC1	kinesin light chain 1	3831
ILMN_1668865	5.38e-07	4.79e-09	-1.75568	SLC2A14	solute carrier family 2 member 14	144195
ILMN_2329679	5.47e-07	4.88e-09	-0.627826	TPST2	tyrosylprotein sulfotransferase 2	8459
ILMN_3240740	5.53e-07	4.95e-09	0.560206	EIF3L	eukaryotic translation initiation factor 3 subunit L	51386
ILMN_1794364	5.63e-07	5.05e-09	1.32251	CTSW	cathepsin W	1521
ILMN_2118864	5.66e-07	5.09e-09	-0.60081	RAB1A	RAB1A, member RAS oncogene family	5861
ILMN_1683447	5.83e-07	5.25e-09	0.669344
ILMN_1695598	6.01e-07	5.44e-09	0.623646
ILMN_1733110	6.01e-07	5.45e-09	0.649087	RASSF7	Ras association domain family member 7	8045
ILMN_2087060	6.06e-07	5.5e-09	0.490665	TOMM7	translocase of outer mitochondrial membrane 7	54543
ILMN_1739263	6.18e-07	5.62e-09	0.592068
ILMN_1780465	6.19e-07	5.65e-09	-1.86395	CLEC5A	C-type lectin domain family 5 member A	23601
ILMN_1671314	6.23e-07	5.7e-09	0.465009	UXT	ubiquitously expressed prefoldin like chaperone	8409
ILMN_1680208	6.24e-07	5.72e-09	0.498088
ILMN_1674866	6.27e-07	5.76e-09	-0.417201	TADA3	transcriptional adaptor 3	10474
ILMN_1824666	6.35e-07	5.85e-09	-1.24414
ILMN_1762508	6.35e-07	5.86e-09	-1.04343	C9orf72	chromosome 9 open reading frame 72	203228
ILMN_2121068	6.38e-07	5.9e-09	-0.701587	ADAM17	ADAM metallopeptidase domain 17	6868
ILMN_1660186	6.65e-07	6.17e-09	-0.416713	SYF2	SYF2 pre-mRNA splicing factor	25949
ILMN_1789965	6.71e-07	6.23e-09	-1.69899
ILMN_1708204	6.99e-07	6.51e-09	-0.491855	COPG1	coatomer protein complex subunit gamma 1	22820
ILMN_1705114	7.33e-07	6.84e-09	-0.827841	NUMB	NUMB, endocytic adaptor protein	8650
ILMN_1807042	7.47e-07	6.99e-09	-0.708146	MARCKS	myristoylated alanine rich protein kinase C substrate	4082
ILMN_1751234	7.49e-07	7.02e-09	-0.537262	C1GALT1C1	C1GALT1 specific chaperone 1	29071
ILMN_1711608	7.81e-07	7.33e-09	0.697068	SSBP2	single stranded DNA binding protein 2	23635
ILMN_1741464	7.83e-07	7.38e-09	-0.753444	HOOK3	hook microtubule tethering protein 3	84376
ILMN_2044471	8.09e-07	7.64e-09	1.66114	NCR3	natural cytotoxicity triggering receptor 3	259197
ILMN_1808939	8.15e-07	7.71e-09	0.592635	RPS6	ribosomal protein S6	6194
ILMN_2397521	8.17e-07	7.74e-09	-1.08859	KDM6B	lysine demethylase 6B	23135
ILMN_2129927	8.5e-07	8.07e-09	-0.828487	EXT1	exostosin glycosyltransferase 1	2131
ILMN_3201986	8.52e-07	8.11e-09	0.670945
ILMN_1776777	8.66e-07	8.26e-09	-0.549959	ADAR	adenosine deaminase, RNA specific	103
ILMN_1700660	8.67e-07	8.3e-09	-0.780999	RNF135	ring finger protein 135	84282
ILMN_1776602	8.67e-07	8.32e-09	-1.35164	RNASE4	ribonuclease A family member 4	6038
ILMN_1676765	8.77e-07	8.42e-09	0.829326
ILMN_1691117	8.91e-07	8.62e-09	-0.599576	DNTTIP1	deoxynucleotidyltransferase terminal interacting protein 1	116092
ILMN_2321578	8.91e-07	8.62e-09	1.30593	P2RY10	purinergic receptor P2Y10	27334
ILMN_1753534	8.91e-07	8.64e-09	0.689174	RPS18	ribosomal protein S18	6222
ILMN_2349658	8.91e-07	8.65e-09	-1.0484
ILMN_1658283	8.91e-07	8.66e-09	0.550495	RPL17	ribosomal protein L17	6139
ILMN_3227912	8.91e-07	8.68e-09	0.467386
ILMN_1659058	8.92e-07	8.7e-09	-0.555263	PPP1R10	protein phosphatase 1 regulatory subunit 10	5514
ILMN_3244117	8.93e-07	8.73e-09	0.954852	STMN3	stathmin 3	50861
ILMN_1653469	9.05e-07	8.87e-09	0.626237	RPL12	ribosomal protein L12	6136
ILMN_1716816	9.39e-07	9.22e-09	-0.402846	TMEM87A	transmembrane protein 87A	25963
ILMN_1684585	9.5e-07	9.35e-09	-1.43144	ACSL1	acyl-CoA synthetase long-chain family member 1	2180
ILMN_1794875	9.73e-07	9.6e-09	-1.16133	GPAT3	glycerol-3-phosphate acyltransferase 3	84803
ILMN_1695432	9.75e-07	9.64e-09	-0.655844	TPST2	tyrosylprotein sulfotransferase 2	8459
ILMN_1768870	9.77e-07	9.67e-09	-0.579402	CAPZA2	capping actin protein of muscle Z-line alpha subunit 2	830
ILMN_1713394	9.93e-07	9.87e-09	0.478881
ILMN_3234922	9.93e-07	9.88e-09	-1.6673
ILMN_2055781	1e-06	9.97e-09	1.63501	KLRF1	killer cell lectin like receptor F1	51348
ILMN_2151488	1e-06	1e-08	-0.632349	RMI1	RecQ mediated genome instability 1	80010
ILMN_3286685	1e-06	1.01e-08	0.756147
ILMN_1651496	1e-06	1.01e-08	-1.29774	HIST1H2BD	histone cluster 1, H2bd	3017
ILMN_1754051	1.01e-06	1.01e-08	-0.65274	RMI1	RecQ mediated genome instability 1	80010
ILMN_1789809	1.01e-06	1.02e-08	0.682065	RPL13AP6	ribosomal protein L13a pseudogene 6	644511
ILMN_1671404	1.03e-06	1.04e-08	-0.849778	SVIL	supervillin	6840
ILMN_2249018	1.05e-06	1.07e-08	2.43577	LRRC26	leucine rich repeat containing 26	389816
ILMN_1687301	1.04e-06	1.05e-08	-1.16612	VCAN	versican	1462
ILMN_3246850	1.06e-06	1.07e-08	0.44709
ILMN_1706015	1.07e-06	1.09e-08	0.692865	FAM43A	family with sequence similarity 43 member A	131583
ILMN_1781174	1.07e-06	1.09e-08	-0.658251	CEP162	centrosomal protein 162	22832
ILMN_1717248	1.1e-06	1.13e-08	-1.07841	C9orf66	chromosome 9 open reading frame 66	157983
ILMN_1755649	1.1e-06	1.13e-08	-0.856007	SLC16A5	solute carrier family 16 member 5	9121
ILMN_1721876	1.1e-06	1.13e-08	-0.868839	TIMP2	TIMP metallopeptidase inhibitor 2	7077
ILMN_2404154	1.11e-06	1.14e-08	-1.03072	SERPINA1	serpin family A member 1	5265
ILMN_2038778	1.11e-06	1.14e-08	-0.524484	GAPDH	glyceraldehyde-3-phosphate dehydrogenase	2597
ILMN_1815054	1.12e-06	1.15e-08	-1.70971	ADGRG3	adhesion G protein-coupled receptor G3	222487
ILMN_1725417	1.12e-06	1.16e-08	1.37058	NELL2	neural EGFL like 2	4753
ILMN_2043265	1.12e-06	1.17e-08	-0.695987	ZNF106	zinc finger protein 106	64397
ILMN_2371724	1.12e-06	1.17e-08	-1.60529	CEACAM1	carcinoembryonic antigen related cell adhesion molecule 1	634
ILMN_1741165	1.13e-06	1.17e-08	-1.28365	SLC11A1	solute carrier family 11 member 1	6556
ILMN_1803997	1.14e-06	1.19e-08	0.629809	SDCCAG3	serologically defined colon cancer antigen 3	10807
ILMN_3205656	1.16e-06	1.22e-08	-0.751952
ILMN_1721774	1.16e-06	1.22e-08	-0.992951	MPP7	membrane palmitoylated protein 7	143098
ILMN_1652185	1.18e-06	1.23e-08	-0.90069	IL4R	interleukin 4 receptor	3566
ILMN_3293676	1.21e-06	1.27e-08	0.762542
ILMN_1686954	1.25e-06	1.31e-08	0.394908	RPS10	ribosomal protein S10	6204
ILMN_1777477	1.25e-06	1.32e-08	-1.59611	C9orf106	chromosome 9 open reading frame 106	414318
ILMN_1711361	1.27e-06	1.34e-08	-0.580752	ZNF319	zinc finger protein 319	57567
ILMN_1701875	1.27e-06	1.35e-08	-0.760572	ZYX	zyxin	7791
ILMN_1738075	1.27e-06	1.35e-08	-0.473608	CMIP	c-Maf inducing protein	80790
ILMN_1699496	1.27e-06	1.35e-08	-0.739227	PHF21A	PHD finger protein 21A	51317
ILMN_3306730	1.28e-06	1.37e-08	-0.952978	RBM47	RNA binding motif protein 47	54502
ILMN_3239181	1.28e-06	1.37e-08	-0.720556	ITPRIP	inositol 1,4,5-trisphosphate receptor interacting protein	85450
ILMN_1776653	1.32e-06	1.42e-08	1.24333	SCML1	sex comb on midleg-like 1 (Drosophila)	6322
ILMN_2338785	1.33e-06	1.43e-08	0.512608	RPS14	ribosomal protein S14	6208
ILMN_2391458	1.34e-06	1.44e-08	-0.979486	ACSL4	acyl-CoA synthetase long-chain family member 4	2182
ILMN_1792528	1.38e-06	1.49e-08	0.359486
ILMN_3283664	1.39e-06	1.51e-08	0.407617
ILMN_1654210	1.39e-06	1.51e-08	1.23143	CD1C	CD1c molecule	911
ILMN_1703123	1.4e-06	1.51e-08	-0.787282	CSRNP1	cysteine and serine rich nuclear protein 1	64651
ILMN_1669833	1.4e-06	1.52e-08	-0.761318	SH2B2	SH2B adaptor protein 2	10603
ILMN_1659444	1.41e-06	1.53e-08	-1.17912	KIF1B	kinesin family member 1B	23095
ILMN_3187328	1.43e-06	1.55e-08	-0.476358	IP6K1	inositol hexakisphosphate kinase 1	9807
ILMN_1731907	1.44e-06	1.57e-08	-1.37885
ILMN_2078697	1.47e-06	1.61e-08	-1.1049	ALPK1	alpha kinase 1	80216
ILMN_1726421	1.49e-06	1.63e-08	-0.958451	METTL9	methyltransferase like 9	51108
ILMN_1669456	1.54e-06	1.69e-08	0.603777	NME3	NME/NM23 nucleoside diphosphate kinase 3	4832
ILMN_3247006	1.54e-06	1.7e-08	-0.857013
ILMN_1767193	1.56e-06	1.72e-08	-1.91997	CR1	complement component 3b/4b receptor 1 (Knops blood group)	1378
ILMN_1734833	1.56e-06	1.72e-08	-0.701443	NBN	nibrin	4683
ILMN_1677997	1.56e-06	1.73e-08	-0.982168	MAZ	MYC associated zinc finger protein	4150
ILMN_1703650	1.56e-06	1.73e-08	-0.63406	TNIP1	TNFAIP3 interacting protein 1	10318
ILMN_2169261	1.56e-06	1.73e-08	-1.2808	TNNI2	troponin I2, fast skeletal type	7136
ILMN_1660752	1.62e-06	1.81e-08	-1.42438
ILMN_3225211	1.62e-06	1.81e-08	0.687168
ILMN_1775243	1.62e-06	1.81e-08	0.64928
ILMN_1788002	1.62e-06	1.81e-08	-1.51348	MAPK14	mitogen-activated protein kinase 14	1432
ILMN_3187283	1.62e-06	1.82e-08	-1.44848
ILMN_1694596	1.63e-06	1.83e-08	-1.35328	FAR2	fatty acyl-CoA reductase 2	55711
ILMN_1668228	1.63e-06	1.84e-08	0.71892
ILMN_1697559	1.64e-06	1.85e-08	-0.793524	G6PD	glucose-6-phosphate dehydrogenase	2539
ILMN_1756541	1.64e-06	1.85e-08	0.663361	MXD4	MAX dimerization protein 4	10608
ILMN_2386530	1.64e-06	1.86e-08	0.54993	RPLP1	ribosomal protein lateral stalk subunit P1	6176
ILMN_1733875	1.65e-06	1.87e-08	-0.449498	RUNDC1	RUN domain containing 1	146923
ILMN_3291098	1.67e-06	1.9e-08	0.557453
ILMN_1677085	1.67e-06	1.91e-08	-0.614735	RGS19	regulator of G-protein signaling 19	10287
ILMN_3232696	1.67e-06	1.91e-08	-1.15998
ILMN_1657612	1.67e-06	1.91e-08	0.594692
ILMN_1671250	1.68e-06	1.92e-08	-1.05583	CLIC4	chloride intracellular channel 4	25932
ILMN_1675523	1.69e-06	1.94e-08	-1.26688	PLPP2	phospholipid phosphatase 2	8612
ILMN_1701854	1.71e-06	1.97e-08	-0.679993	GNG5	G protein subunit gamma 5	2787
ILMN_1797310	1.72e-06	1.97e-08	-0.370648	ATP6V1D	ATPase H+ transporting V1 subunit D	51382
ILMN_3277307	1.72e-06	1.99e-08	0.891505
ILMN_1664330	1.76e-06	2.03e-08	-1.95899	CEACAM1	carcinoembryonic antigen related cell adhesion molecule 1	634
ILMN_1789830	1.78e-06	2.06e-08	-0.909773	CFLAR	CASP8 and FADD like apoptosis regulator	8837
ILMN_1696643	1.8e-06	2.08e-08	-0.564207	TLN1	talin 1	7094
ILMN_1682165	1.8e-06	2.09e-08	-0.595528	NT5C2	5'-nucleotidase, cytosolic II	22978
ILMN_1742601	1.81e-06	2.1e-08	-1.61329	CR1	complement component 3b/4b receptor 1 (Knops blood group)	1378
ILMN_1789196	1.81e-06	2.11e-08	1.26772	TPM2	tropomyosin 2 (beta)	7169
ILMN_1806293	1.83e-06	2.14e-08	-1.48491	LIN7A	lin-7 homolog A, crumbs cell polarity complex component	8825
ILMN_1757210	1.83e-06	2.14e-08	-0.665841	CALML4	calmodulin like 4	91860
ILMN_1913678	1.83e-06	2.14e-08	-1.28544	IRAK3	interleukin 1 receptor associated kinase 3	11213
ILMN_1796642	1.84e-06	2.17e-08	-1.00794	NCF2	neutrophil cytosolic factor 2	4688
ILMN_1781580	1.87e-06	2.2e-08	-0.775641	BRI3	brain protein I3	25798
ILMN_3279306	1.88e-06	2.22e-08	0.546874
ILMN_2373495	1.88e-06	2.22e-08	-0.444861	H2AFY	H2A histone family member Y	9555
ILMN_1795338	1.88e-06	2.23e-08	0.747599	YPEL1	yippee like 1	29799
ILMN_1651385	1.88e-06	2.23e-08	-0.750312	MFN2	mitofusin 2	9927
ILMN_1671621	1.89e-06	2.24e-08	-0.425029	PCMT1	protein-L-isoaspartate (D-aspartate) O-methyltransferase	5110
ILMN_1687440	1.89e-06	2.25e-08	-0.560995	HIPK2	homeodomain interacting protein kinase 2	28996
ILMN_1709237	1.89e-06	2.25e-08	1.19899	EPHX2	epoxide hydrolase 2	2053
ILMN_2408851	1.89e-06	2.25e-08	-0.494373	ARHGAP30	Rho GTPase activating protein 30	257106
ILMN_1669321	1.92e-06	2.3e-08	1.93335	MATK	megakaryocyte-associated tyrosine kinase	4145
ILMN_1691846	1.95e-06	2.36e-08	-2.29932	G0S2	G0/G1 switch 2	50486
ILMN_1689655	1.94e-06	2.32e-08	0.627288	HLA-DRA	major histocompatibility complex, class II, DR alpha	3122
ILMN_1788742	1.94e-06	2.33e-08	0.614224
ILMN_2301083	1.94e-06	2.33e-08	-1.25935	UBE2C	ubiquitin conjugating enzyme E2 C	11065
ILMN_1758806	1.94e-06	2.33e-08	0.884882	C21orf2	chromosome 21 open reading frame 2	755
ILMN_1741917	1.95e-06	2.35e-08	-1.06573	OSCAR	osteoclast associated, immunoglobulin-like receptor	126014
ILMN_1656040	1.96e-06	2.38e-08	-1.94629	NTN3	netrin 3	4917
ILMN_3243297	1.96e-06	2.38e-08	0.549145
ILMN_1674038	1.96e-06	2.38e-08	-0.957188	CTSD	cathepsin D	1509
ILMN_1711566	1.97e-06	2.39e-08	-0.752821	TIMP1	TIMP metallopeptidase inhibitor 1	7076
ILMN_1685538	1.98e-06	2.41e-08	0.739339
ILMN_2066858	2e-06	2.44e-08	-1.03863	TNFSF13B	tumor necrosis factor superfamily member 13b	10673
ILMN_2199389	2.02e-06	2.47e-08	0.784239	VIPR1	vasoactive intestinal peptide receptor 1	7433
ILMN_1742001	2.05e-06	2.51e-08	1.97027	CD160	CD160 molecule	11126
ILMN_1811955	2.06e-06	2.52e-08	-0.53317	PRMT5	protein arginine methyltransferase 5	10419
ILMN_2055634	2.08e-06	2.56e-08	-0.494635	TIAF1	TGFB1-induced anti-apoptotic factor 1	9220
ILMN_1692413	2.09e-06	2.58e-08	-0.694869	NMNAT1	nicotinamide nucleotide adenylyltransferase 1	64802
ILMN_3220888	2.09e-06	2.58e-08	0.820149
ILMN_1793743	2.11e-06	2.61e-08	-1.0339	DIRC2	disrupted in renal carcinoma 2	84925
ILMN_1698164	2.12e-06	2.63e-08	-1.64627
ILMN_1683127	2.14e-06	2.65e-08	-0.830466	ZNF281	zinc finger protein 281	23528
ILMN_1660732	2.15e-06	2.67e-08	1.79816	PPP2R2B	protein phosphatase 2 regulatory subunit Bbeta	5521
ILMN_1748077	2.17e-06	2.7e-08	-0.527335	DDX59	DEAD-box helicase 59	83479
ILMN_1652631	2.18e-06	2.71e-08	-0.624477	GLIPR2	GLI pathogenesis related 2	152007
ILMN_1815479	2.19e-06	2.73e-08	-0.508283	NOP10	NOP10 ribonucleoprotein	55505
ILMN_1770161	2.19e-06	2.74e-08	-1.04676	BST1	bone marrow stromal cell antigen 1	683
ILMN_1713369	2.21e-06	2.77e-08	0.694847	RPL13A	ribosomal protein L13a	23521
ILMN_1788689	2.22e-06	2.79e-08	-0.41419	PHIP	pleckstrin homology domain interacting protein	55023
ILMN_3271244	2.23e-06	2.81e-08	1.01129
ILMN_2411282	2.25e-06	2.84e-08	-0.947954	QSOX1	quiescin sulfhydryl oxidase 1	5768
ILMN_1709334	2.25e-06	2.84e-08	-0.501458	TM9SF1	transmembrane 9 superfamily member 1	10548
ILMN_1784299	2.26e-06	2.85e-08	0.433817	C19orf43	chromosome 19 open reading frame 43	79002
ILMN_1746171	2.28e-06	2.88e-08	-0.530055	H2AFY	H2A histone family member Y	9555
ILMN_2193325	2.29e-06	2.9e-08	1.50105	MMP23B	matrix metallopeptidase 23B	8510
ILMN_1785852	2.32e-06	2.95e-08	-0.794612	NABP1	nucleic acid binding protein 1	64859
ILMN_1696974	2.33e-06	2.96e-08	-0.859001	ANG	angiogenin	283
ILMN_2331266	2.33e-06	2.97e-08	-0.764772	NUMB	NUMB, endocytic adaptor protein	8650
ILMN_1660847	2.34e-06	2.98e-08	-1.35214	PFKFB3	6-phosphofructo-2-kinase/fructose-2,6-biphosphatase 3	5209
ILMN_3238640	2.35e-06	3.01e-08	0.468076
ILMN_1781416	2.35e-06	3.01e-08	-0.966797	FRAT1	frequently rearranged in advanced T-cell lymphomas 1	10023
ILMN_3274666	2.36e-06	3.03e-08	0.706655
ILMN_3241234	2.36e-06	3.04e-08	-1.14686
ILMN_1772888	2.36e-06	3.04e-08	0.663049
ILMN_2114720	2.38e-06	3.07e-08	-2.28861	SLPI	secretory leukocyte peptidase inhibitor	6590
ILMN_1758633	2.38e-06	3.07e-08	0.399565	CCDC130	coiled-coil domain containing 130	81576
ILMN_2413572	2.4e-06	3.11e-08	-0.614191	MARK2	microtubule affinity regulating kinase 2	2011
ILMN_1776483	2.4e-06	3.11e-08	-1.23238
ILMN_1656335	2.41e-06	3.13e-08	-0.724552	RIT1	Ras like without CAAX 1	6016
ILMN_3295847	2.44e-06	3.17e-08	0.510562
ILMN_1762725	2.45e-06	3.19e-08	0.617508	EIF3L	eukaryotic translation initiation factor 3 subunit L	51386
ILMN_1684391	2.48e-06	3.23e-08	-0.756734	PLOD1	procollagen-lysine,2-oxoglutarate 5-dioxygenase 1	5351
ILMN_1711617	2.51e-06	3.29e-08	-0.537464	GMFG	glia maturation factor gamma	9535
ILMN_2388112	2.51e-06	3.29e-08	-1.56463	CR1	complement component 3b/4b receptor 1 (Knops blood group)	1378
ILMN_1795836	2.51e-06	3.29e-08	0.678385	YBEY	ybeY metallopeptidase (putative)	54059
ILMN_2415722	2.51e-06	3.3e-08	0.492296	RPS29	ribosomal protein S29	6235
ILMN_2053527	2.51e-06	3.3e-08	-1.07859	PARP9	poly(ADP-ribose) polymerase family member 9	83666
ILMN_2358919	2.54e-06	3.34e-08	-1.29937	TP53I3	tumor protein p53 inducible protein 3	9540
ILMN_1659206	2.55e-06	3.36e-08	-0.694717	RARA	retinoic acid receptor alpha	5914
ILMN_1807106	2.57e-06	3.4e-08	-0.638008	LDHA	lactate dehydrogenase A	3939
ILMN_1799848	2.59e-06	3.43e-08	-2.19493	ANKRD22	ankyrin repeat domain 22	118932
ILMN_2334296	2.59e-06	3.44e-08	0.827317	IL18BP	interleukin 18 binding protein	10068
ILMN_1654396	2.59e-06	3.44e-08	-0.467472	ITGB2	integrin subunit beta 2	3689
ILMN_1814985	2.59e-06	3.45e-08	-1.04507	PDLIM7	PDZ and LIM domain 7	9260
ILMN_1681679	2.62e-06	3.49e-08	-0.827768	TSPO	translocator protein	706
ILMN_1794190	2.64e-06	3.52e-08	-0.933992	CCPG1	cell cycle progression 1	9236
ILMN_3226505	2.64e-06	3.53e-08	-0.676554	MSL3	male-specific lethal 3 homolog (Drosophila)	10943
ILMN_1692225	2.65e-06	3.54e-08	-1.09504	DOK3	docking protein 3	79930
ILMN_1735788	2.65e-06	3.55e-08	-0.518872	TRIOBP	TRIO and F-actin binding protein	11078
ILMN_1803925	2.69e-06	3.61e-08	-0.793834	MTMR3	myotubularin related protein 3	8897
ILMN_2174574	2.73e-06	3.68e-08	-1.42398	HNRNPA3P1	heterogeneous nuclear ribonucleoprotein A3 pseudogene 1	10151
ILMN_2368318	2.75e-06	3.7e-08	-0.737127	FGR	FGR proto-oncogene, Src family tyrosine kinase	2268
ILMN_2320964	2.75e-06	3.71e-08	-0.619076	ADAR	adenosine deaminase, RNA specific	103
ILMN_1745787	2.75e-06	3.71e-08	1.25714	POLL	polymerase (DNA) lambda	27343
ILMN_1654685	2.77e-06	3.74e-08	-0.912111	MCTP1	multiple C2 and transmembrane domain containing 1	79772
ILMN_2091347	2.77e-06	3.75e-08	-0.648731	IDH1	isocitrate dehydrogenase (NADP(+)) 1, cytosolic	3417
ILMN_1660227	2.77e-06	3.76e-08	-1.22767	LINC00999	long intergenic non-protein coding RNA 999	399744
ILMN_1806015	2.8e-06	3.8e-08	-1.51265
ILMN_1651498	2.87e-06	3.92e-08	-1.65751	GADD45G	growth arrest and DNA damage inducible gamma	10912
ILMN_3240247	2.87e-06	3.91e-08	-0.532295	NOP10	NOP10 ribonucleoprotein	55505
ILMN_1792910	2.87e-06	3.92e-08	-0.536163	MNT	MAX network transcriptional repressor	4335
ILMN_1713156	2.88e-06	3.94e-08	-0.695197	MSL3	male-specific lethal 3 homolog (Drosophila)	10943
ILMN_2365248	2.89e-06	3.97e-08	0.762155	HVCN1	hydrogen voltage gated channel 1	84329
ILMN_1800912	2.9e-06	3.98e-08	-0.654928	ZNF106	zinc finger protein 106	64397
ILMN_1663799	2.93e-06	4.02e-08	0.426102	RPL32	ribosomal protein L32	6161
ILMN_2318725	3e-06	4.12e-08	0.59684	EEF1B2	eukaryotic translation elongation factor 1 beta 2	1933
ILMN_2371169	3.03e-06	4.18e-08	-0.840448	ZYX	zyxin	7791
ILMN_1708110	3.08e-06	4.25e-08	-1.36746	TMEM144	transmembrane protein 144	55314
ILMN_3244457	3.11e-06	4.29e-08	-0.766462	EHBP1L1	EH domain binding protein 1 like 1	254102
ILMN_1723944	3.14e-06	4.35e-08	1.33786	TARP	TCR gamma alternate reading frame protein	445347
ILMN_1745994	3.17e-06	4.4e-08	-1.18939	GAS7	growth arrest specific 7	8522
ILMN_1722872	3.17e-06	4.41e-08	-0.404275	MYH9	myosin, heavy chain 9, non-muscle	4627
ILMN_1655422	3.17e-06	4.41e-08	0.640761	RPL17	ribosomal protein L17	6139
ILMN_3234831	3.19e-06	4.44e-08	0.509575
ILMN_1699226	3.23e-06	4.51e-08	-0.56477	UBR4	ubiquitin protein ligase E3 component n-recognin 4	23352
ILMN_1753468	3.25e-06	4.54e-08	-0.92095
ILMN_3249261	3.25e-06	4.55e-08	0.804141	RPA1	replication protein A1	6117
ILMN_1851356	3.26e-06	4.57e-08	-1.20473
ILMN_1746516	3.26e-06	4.57e-08	0.360441	RPS25	ribosomal protein S25	6230
ILMN_2365091	3.27e-06	4.6e-08	-1.50793
ILMN_1716276	3.29e-06	4.64e-08	1.21045	CCL4L1	C-C motif chemokine ligand 4 like 1	388372
ILMN_1666635	3.29e-06	4.65e-08	0.454769	RPS14	ribosomal protein S14	6208
ILMN_1753426	3.3e-06	4.66e-08	-0.535321	KIAA0556	KIAA0556	23247
ILMN_1798977	3.31e-06	4.69e-08	-1.72589	ADGRG3	adhesion G protein-coupled receptor G3	222487
ILMN_1689968	3.31e-06	4.69e-08	-0.821202	PLEKHO2	pleckstrin homology domain containing O2	80301
ILMN_1911677	3.42e-06	4.86e-08	0.98216
ILMN_1750181	3.43e-06	4.87e-08	1.22285	TESC	tescalcin	54997
ILMN_2378100	3.43e-06	4.88e-08	-0.821994	FBXL5	F-box and leucine rich repeat protein 5	26234
ILMN_1691736	3.43e-06	4.88e-08	0.813529	ST6GALNAC6	ST6 N-acetylgalactosaminide alpha-2,6-sialyltransferase 6	30815
ILMN_3230508	3.47e-06	4.97e-08	-1.30695	LINC00152	long intergenic non-protein coding RNA 152	112597
ILMN_3235931	3.46e-06	4.95e-08	-1.14691
ILMN_1780334	3.46e-06	4.95e-08	-1.04927	KCNJ2	potassium voltage-gated channel subfamily J member 2	3759
ILMN_1728645	3.46e-06	4.95e-08	1.02125
ILMN_2159453	3.48e-06	5e-08	-1.05995	STXBP2	syntaxin binding protein 2	6813
ILMN_2048326	3.5e-06	5.03e-08	0.303135	RPS27A	ribosomal protein S27a	6233
ILMN_1787186	3.57e-06	5.15e-08	2.56502	NOV	nephroblastoma overexpressed	4856
ILMN_2393296	3.53e-06	5.08e-08	-1.22605	GK	glycerol kinase	2710
ILMN_1758963	3.54e-06	5.11e-08	-0.860759	NADK	NAD kinase	65220
ILMN_1690561	3.57e-06	5.17e-08	1.22448	GZMM	granzyme M	3004
ILMN_1684887	3.6e-06	5.21e-08	-1.26761	SAMSN1	SAM domain, SH3 domain and nuclear localization signals 1	64092
ILMN_3249748	3.65e-06	5.3e-08	-0.620613	LDHA	lactate dehydrogenase A	3939
ILMN_1806448	3.7e-06	5.42e-08	-1.82242	NTNG2	netrin G2	84628
ILMN_1748730	3.68e-06	5.35e-08	-1.2958	CTRC	chymotrypsin C	11330
ILMN_2155719	3.68e-06	5.35e-08	-0.680268	NBPF10	neuroblastoma breakpoint family member 10	100132406
ILMN_3219764	3.68e-06	5.36e-08	0.700675
ILMN_2392274	3.7e-06	5.41e-08	-0.776764	CD82	CD82 molecule	3732
ILMN_1754990	3.7e-06	5.41e-08	0.313712
ILMN_3262025	3.7e-06	5.43e-08	0.508057
ILMN_1670272	3.7e-06	5.44e-08	-0.609881	LRP10	LDL receptor related protein 10	26020
ILMN_2344373	3.77e-06	5.54e-08	-0.671831	MVP	major vault protein	9961
ILMN_1702009	3.79e-06	5.58e-08	-1.20523	SV2A	synaptic vesicle glycoprotein 2A	9900
ILMN_1740587	3.79e-06	5.59e-08	0.312617	RPS11	ribosomal protein S11	6205
ILMN_3229570	3.81e-06	5.63e-08	0.814303
ILMN_1736510	3.81e-06	5.64e-08	-0.466656	FOXN2	forkhead box N2	3344
ILMN_1732176	3.81e-06	5.64e-08	-0.746128	AGPAT2	1-acylglycerol-3-phosphate O-acyltransferase 2	10555
ILMN_1682081	3.82e-06	5.67e-08	-0.773741	RNF19B	ring finger protein 19B	127544
ILMN_2386790	3.84e-06	5.7e-08	1.74312	KLRC3	killer cell lectin like receptor C3	3823
ILMN_1813148	3.86e-06	5.74e-08	-1.03362	TOM1	target of myb1 membrane trafficking protein	10043
ILMN_1726410	3.88e-06	5.77e-08	0.795182	APRT	adenine phosphoribosyltransferase	353
ILMN_1730628	3.91e-06	5.82e-08	-1.41334	RNASE2	ribonuclease A family member 2	6036
ILMN_1808979	3.91e-06	5.84e-08	-1.49232	CLEC4D	C-type lectin domain family 4 member D	338339
ILMN_1910120	3.91e-06	5.85e-08	1.47801	RRN3P1	RRN3 homolog, RNA polymerase I transcription factor pseudogene 1	730092
ILMN_3281195	4.01e-06	6.01e-08	-1.47281
ILMN_1714667	3.98e-06	5.96e-08	-0.953093	FAM209B	family with sequence similarity 209 member B	388799
ILMN_1772113	4.15e-06	6.22e-08	-0.496514	U2AF1	U2 small nuclear RNA auxiliary factor 1	7307
ILMN_1685521	4.18e-06	6.29e-08	1.63189	KLRF1	killer cell lectin like receptor F1	51348
ILMN_1738237	4.19e-06	6.31e-08	-0.535189	HS1BP3	HCLS1 binding protein 3	64342
ILMN_1675756	4.21e-06	6.34e-08	-1.21681	KCNJ15	potassium voltage-gated channel subfamily J member 15	3772
ILMN_1680109	4.24e-06	6.4e-08	-0.862191	COL4A3BP	collagen type IV alpha 3 binding protein	10087
ILMN_1805693	4.29e-06	6.49e-08	-0.737374	GMIP	GEM interacting protein	51291
ILMN_3302905	4.29e-06	6.5e-08	0.597588
ILMN_2225144	4.31e-06	6.54e-08	-0.767676	EIF4E3	eukaryotic translation initiation factor 4E family member 3	317649
ILMN_1752923	4.45e-06	6.75e-08	-0.767531	IFNAR1	interferon alpha and beta receptor subunit 1	3454
ILMN_1739532	4.49e-06	6.83e-08	-1.42253	DPRXP4	divergent-paired related homeobox pseudogene 4	503645
ILMN_1695157	4.52e-06	6.88e-08	-1.65731	CA4	carbonic anhydrase 4	762
ILMN_1702534	4.74e-06	7.22e-08	1.15365	CD244	CD244 molecule	51744
ILMN_1790973	4.74e-06	7.24e-08	-0.659611	CDS2	CDP-diacylglycerol synthase 2	8760
ILMN_2312340	4.77e-06	7.3e-08	-0.796272	LILRB2	leukocyte immunoglobulin like receptor B2	10288
ILMN_1760509	4.78e-06	7.32e-08	1.27101	EOMES	eomesodermin	8320
ILMN_1706502	4.83e-06	7.41e-08	-1.05785	EIF2AK2	eukaryotic translation initiation factor 2 alpha kinase 2	5610
ILMN_2338452	4.84e-06	7.43e-08	-0.964689	SERPINA1	serpin family A member 1	5265
ILMN_3245517	4.96e-06	7.63e-08	0.948578
ILMN_1789642	4.97e-06	7.65e-08	-0.672728	DNAJC5	DnaJ heat shock protein family (Hsp40) member C5	80331
ILMN_3201445	4.99e-06	7.69e-08	0.558639
ILMN_2252309	4.99e-06	7.7e-08	0.705068	DPP7	dipeptidyl peptidase 7	29952
ILMN_1655930	4.99e-06	7.72e-08	-1.327	ELL2	elongation factor for RNA polymerase II 2	22936
ILMN_1751086	5.11e-06	7.92e-08	-0.617358	ATL3	atlastin GTPase 3	25923
ILMN_1739792	5.17e-06	8.01e-08	-0.585677	RHOG	ras homolog family member G	391
ILMN_1657722	5.22e-06	8.1e-08	0.540235	RPS3A	ribosomal protein S3A	6189
ILMN_1799134	5.24e-06	8.15e-08	1.47196	KLRD1	killer cell lectin like receptor D1	3824
ILMN_2343775	5.28e-06	8.22e-08	0.363764	RPL38	ribosomal protein L38	6169
ILMN_1732143	5.29e-06	8.26e-08	-1.01441
ILMN_3201115	5.29e-06	8.26e-08	-0.446714
ILMN_1712155	5.29e-06	8.27e-08	0.511945	RPL6	ribosomal protein L6	6128
ILMN_2256050	5.29e-06	8.29e-08	-1.82073	SERPINA1	serpin family A member 1	5265
ILMN_1751773	5.39e-06	8.45e-08	-0.598093	POLD3	DNA polymerase delta 3, accessory subunit	10714
ILMN_1749447	5.44e-06	8.54e-08	0.419806	RPS9	ribosomal protein S9	6203
ILMN_1810514	5.48e-06	8.62e-08	-0.725495	SLC25A44	solute carrier family 25 member 44	9673
ILMN_1671854	5.48e-06	8.62e-08	1.2378	SEPT1	septin 1	1731
ILMN_2123567	5.5e-06	8.67e-08	-0.386369	SENP2	SUMO1/sentrin/SMT3 specific peptidase 2	59343
ILMN_1857413	5.55e-06	8.76e-08	-1.51464
ILMN_3308335	5.6e-06	8.84e-08	-0.593166	RNU6-1	RNA, U6 small nuclear 1	26827
ILMN_1773154	5.6e-06	8.86e-08	-0.624859	NFKBIA	NFKB inhibitor alpha	4792
ILMN_1658995	5.6e-06	8.87e-08	-0.646981	ACOT9	acyl-CoA thioesterase 9	23597
ILMN_1732071	5.63e-06	8.94e-08	-0.983606	HIST2H2BE	histone cluster 2, H2be	8349
ILMN_1718900	5.63e-06	8.95e-08	-0.593607	KCTD2	potassium channel tetramerization domain containing 2	23510
ILMN_2319952	5.65e-06	8.98e-08	-0.793511	VDR	vitamin D (1,25- dihydroxyvitamin D3) receptor	7421
ILMN_1765159	5.68e-06	9.04e-08	-0.682669	ELMOD2	ELMO domain containing 2	255520
ILMN_1719857	5.69e-06	9.08e-08	-0.691296	GRIPAP1	GRIP1 associated protein 1	56850
ILMN_1777342	5.72e-06	9.14e-08	-0.784893	PREX1	phosphatidylinositol-3,4,5-trisphosphate dependent Rac exchange factor 1	57580
ILMN_3286813	5.74e-06	9.19e-08	0.948949
ILMN_2158242	5.74e-06	9.19e-08	-0.529295	SHOC2	SHOC2, leucine rich repeat scaffold protein	8036
ILMN_1758623	5.77e-06	9.26e-08	-1.23741	HIST1H2BD	histone cluster 1, H2bd	3017
ILMN_1862909	5.98e-06	9.59e-08	1.15394	RORA	RAR related orphan receptor A	6095
ILMN_1736747	6.01e-06	9.66e-08	-0.695735	MARK2	microtubule affinity regulating kinase 2	2011
ILMN_1728512	6.01e-06	9.67e-08	-0.528256	YWHAH	tyrosine 3-monooxygenase/tryptophan 5-monooxygenase activation protein eta	7533
ILMN_2092118	6.04e-06	9.73e-08	-0.965138	FPR1	formyl peptide receptor 1	2357
ILMN_1797988	6.05e-06	9.76e-08	1.56982	KLRD1	killer cell lectin like receptor D1	3824
ILMN_1735180	6.05e-06	9.78e-08	-0.52658	NCSTN	nicastrin	23385
ILMN_1711493	6.09e-06	9.85e-08	-0.870758	PRAM1	PML-RARA regulated adaptor molecule 1	84106
ILMN_2115490	6.13e-06	9.93e-08	-0.749356	NBPF9	neuroblastoma breakpoint family member 9	400818
ILMN_2316236	6.13e-06	9.95e-08	1.21549	HOPX	HOP homeobox	84525
ILMN_2164081	6.26e-06	1.02e-07	-0.42908	KLHL12	kelch like family member 12	59349
ILMN_1765044	6.28e-06	1.02e-07	-0.530023	CUTC	cutC copper transporter	51076
ILMN_2244009	6.32e-06	1.03e-07	1.14041	LBH	limb bud and heart development	81606
ILMN_1765109	6.34e-06	1.03e-07	1.14364
ILMN_2344130	6.34e-06	1.03e-07	-0.371993	PSMD4	proteasome 26S subunit, non-ATPase 4	5710
ILMN_1749078	6.35e-06	1.04e-07	-1.04477	TIMP2	TIMP metallopeptidase inhibitor 2	7077
ILMN_1732296	6.41e-06	1.05e-07	1.2842	ID3	inhibitor of DNA binding 3, HLH protein	3399
ILMN_1733515	6.52e-06	1.07e-07	-1.12393	LOXL3	lysyl oxidase like 3	84695
ILMN_1740749	6.58e-06	1.08e-07	0.541125	RPL7A	ribosomal protein L7a	6130
ILMN_1796146	6.58e-06	1.08e-07	-0.836865	EIF4E3	eukaryotic translation initiation factor 4E family member 3	317649
ILMN_1725471	6.58e-06	1.08e-07	-1.24498	GK	glycerol kinase	2710
ILMN_1804854	6.6e-06	1.09e-07	-0.626699	CTNNA1	catenin alpha 1	1495
ILMN_1734288	6.61e-06	1.09e-07	-0.66099	DUSP18	dual specificity phosphatase 18	150290
ILMN_3218193	6.65e-06	1.1e-07	-1.73721
ILMN_1684349	6.65e-06	1.1e-07	1.17961	IL2RB	interleukin 2 receptor subunit beta	3560
ILMN_2343105	6.65e-06	1.1e-07	0.814216	LIPT1	lipoyltransferase 1	51601
ILMN_1735155	6.69e-06	1.11e-07	-0.493167	GLB1	galactosidase beta 1	2720
ILMN_1659095	6.74e-06	1.12e-07	0.483762
ILMN_1719661	6.83e-06	1.14e-07	-0.80363	MSRB1	methionine sulfoxide reductase B1	51734
ILMN_1722491	6.9e-06	1.15e-07	0.685807	APRT	adenine phosphoribosyltransferase	353
ILMN_1739985	7.04e-06	1.17e-07	0.719404	TAGAP	T-cell activation RhoGTPase activating protein	117289
ILMN_1736353	7.04e-06	1.17e-07	-0.330388	PSMC1	proteasome 26S subunit, ATPase 1	5700
ILMN_3240900	7.12e-06	1.19e-07	-0.919531
ILMN_3225634	7.29e-06	1.22e-07	0.465606
ILMN_1711904	7.35e-06	1.23e-07	-0.807448	MXD3	MAX dimerization protein 3	83463
ILMN_1667371	7.36e-06	1.23e-07	-0.782553	SLA	Src-like-adaptor	6503
ILMN_3241462	7.45e-06	1.25e-07	0.565275
ILMN_3279675	7.45e-06	1.25e-07	0.79174
ILMN_1719205	7.45e-06	1.25e-07	0.823576	FBL	fibrillarin	2091
ILMN_2207533	7.46e-06	1.26e-07	0.422009	RPS17	ribosomal protein S17	6218
ILMN_1674069	7.51e-06	1.27e-07	0.460217	TOMM7	translocase of outer mitochondrial membrane 7	54543
ILMN_3266128	7.58e-06	1.28e-07	0.448283
ILMN_3238375	7.7e-06	1.3e-07	0.580701	CENPT	centromere protein T	80152
ILMN_1770977	7.72e-06	1.31e-07	0.609189	TMEM134	transmembrane protein 134	80194
ILMN_1722450	7.8e-06	1.33e-07	0.968498
ILMN_1812070	7.8e-06	1.33e-07	1.28348	ABCB1	ATP binding cassette subfamily B member 1	5243
ILMN_2379967	7.8e-06	1.33e-07	-1.40999	FCAR	Fc fragment of IgA receptor	2204
ILMN_1771333	7.8e-06	1.33e-07	0.508457	CD47	CD47 molecule	961
ILMN_1686454	7.83e-06	1.34e-07	-1.09118	TIFA	TRAF interacting protein with forkhead associated domain	92610
ILMN_1812552	7.86e-06	1.34e-07	-0.9101	ACER3	alkaline ceramidase 3	55331
ILMN_2073184	7.97e-06	1.37e-07	1.82424	S1PR5	sphingosine-1-phosphate receptor 5	53637
ILMN_3275580	7.97e-06	1.36e-07	0.70172	ZCCHC18	zinc finger CCHC-type containing 18	644353
ILMN_3253456	7.97e-06	1.37e-07	-0.750145	FNDC3B	fibronectin type III domain containing 3B	64778
ILMN_2092333	8.07e-06	1.38e-07	-1.66066	GPR141	G protein-coupled receptor 141	353345
ILMN_1745148	8.09e-06	1.39e-07	-0.556286	ZNFX1	zinc finger NFX1-type containing 1	57169
ILMN_3245659	8.12e-06	1.4e-07	-0.862531	ERI1	exoribonuclease 1	90459
ILMN_2394250	8.12e-06	1.4e-07	1.02564	PLEKHA1	pleckstrin homology domain containing A1	59338
ILMN_1763228	8.21e-06	1.42e-07	0.649221	MEF2D	myocyte enhancer factor 2D	4209
ILMN_3176040	8.24e-06	1.42e-07	0.35127
ILMN_2062001	8.3e-06	1.44e-07	-1.13415	HOOK3	hook microtubule tethering protein 3	84376
ILMN_2116366	8.34e-06	1.44e-07	0.553949	RPL12	ribosomal protein L12	6136
ILMN_1712522	8.4e-06	1.46e-07	-2.74008	CEACAM6	carcinoembryonic antigen related cell adhesion molecule 6	4680
ILMN_1731484	8.37e-06	1.45e-07	-0.720861	RHOT1	ras homolog family member T1	55288
ILMN_1792682	8.4e-06	1.46e-07	-1.47106	MCTP2	multiple C2 and transmembrane domain containing 2	55784
ILMN_1812191	8.4e-06	1.46e-07	0.906379	C12orf57	chromosome 12 open reading frame 57	113246
ILMN_1707904	8.48e-06	1.48e-07	1.2144
ILMN_1701237	8.48e-06	1.48e-07	1.49807	SH2D1B	SH2 domain containing 1B	117157
ILMN_1722292	8.69e-06	1.52e-07	-0.71234	AVL9	AVL9 cell migration associated	23080
ILMN_2370738	8.65e-06	1.51e-07	-1.03693	SLC24A4	solute carrier family 24 member 4	123041
ILMN_1699887	8.65e-06	1.51e-07	-1.28459	ST14	suppression of tumorigenicity 14	6768
ILMN_1808241	8.94e-06	1.57e-07	-2.08135	PNPLA1	patatin like phospholipase domain containing 1	285848
ILMN_1670723	8.74e-06	1.53e-07	-0.664531	MSL3	male-specific lethal 3 homolog (Drosophila)	10943
ILMN_2290808	8.9e-06	1.56e-07	0.619216	RPL21	ribosomal protein L21	6144
ILMN_1791057	9.01e-06	1.58e-07	-0.519926	IFNAR2	interferon alpha and beta receptor subunit 2	3455
ILMN_1763823	9.09e-06	1.6e-07	-1.81945
ILMN_1719695	9.14e-06	1.61e-07	-0.68281	NFKBIZ	NFKB inhibitor zeta	64332
ILMN_1770803	9.15e-06	1.62e-07	-0.551863	BNIP2	BCL2 interacting protein 2	663
ILMN_2142752	9.17e-06	1.62e-07	-1.52628	MANSC1	MANSC domain containing 1	54682
ILMN_1719286	9.23e-06	1.63e-07	-0.761286	CTSA	cathepsin A	5476
ILMN_1764770	9.23e-06	1.63e-07	1.03387	OXNAD1	oxidoreductase NAD binding domain containing 1	92106
ILMN_1696962	9.28e-06	1.65e-07	-0.878052	PDZD8	PDZ domain containing 8	118987
ILMN_1797522	9.31e-06	1.65e-07	-0.772533	DUSP3	dual specificity phosphatase 3	1845
ILMN_1739325	9.37e-06	1.66e-07	0.754365	LOC284023	uncharacterized LOC284023	284023
ILMN_1716815	9.42e-06	1.68e-07	-1.43584	CEACAM1	carcinoembryonic antigen related cell adhesion molecule 1	634
ILMN_1818632	9.47e-06	1.69e-07	0.824525
ILMN_2408987	9.49e-06	1.69e-07	-1.46165	SMARCD3	SWI/SNF related, matrix associated, actin dependent regulator of chromatin, subfamily d, member 3	6604
ILMN_1704870	9.51e-06	1.7e-07	-1.60166	PGLYRP1	peptidoglycan recognition protein 1	8993
ILMN_1746485	9.52e-06	1.7e-07	0.409726
ILMN_1672687	9.55e-06	1.71e-07	0.919366
ILMN_1805192	9.61e-06	1.72e-07	-0.606836	ITPRIP	inositol 1,4,5-trisphosphate receptor interacting protein	85450
ILMN_1652955	9.66e-06	1.73e-07	0.701984
ILMN_1796138	9.73e-06	1.75e-07	-1.77805	BMX	BMX non-receptor tyrosine kinase	660
ILMN_1763763	9.85e-06	1.77e-07	-0.51822	RIPK3	receptor interacting serine/threonine kinase 3	11035
ILMN_3224952	9.89e-06	1.78e-07	0.486834
ILMN_1796537	1.01e-05	1.82e-07	-0.516249	FYB	FYN binding protein	2533
ILMN_3240226	1.02e-05	1.83e-07	0.909466
ILMN_3225843	1.02e-05	1.84e-07	-0.555053
ILMN_1720027	1.02e-05	1.84e-07	0.768006	ZNF23	zinc finger protein 23	7571
ILMN_1766803	1.02e-05	1.85e-07	0.657796	TUBGCP6	tubulin gamma complex associated protein 6	85378
ILMN_1683609	1.02e-05	1.85e-07	-0.422267	UBA1	ubiquitin like modifier activating enzyme 1	7317
ILMN_1736965	1.03e-05	1.87e-07	0.843561	SIGIRR	single Ig and TIR domain containing	59307
ILMN_1744665	1.03e-05	1.87e-07	-0.526179	EP300	E1A binding protein p300	2033
ILMN_1703565	1.03e-05	1.88e-07	0.582208	GLTSCR2	glioma tumor suppressor candidate region gene 2	29997
ILMN_2407589	1.06e-05	1.93e-07	-0.586085	CTDP1	CTD phosphatase subunit 1	9150
ILMN_1711573	1.08e-05	1.96e-07	1.1501	CD96	CD96 molecule	10225
ILMN_1652277	1.09e-05	1.98e-07	-0.878355	SECTM1	secreted and transmembrane 1	6398
ILMN_1724753	1.11e-05	2.03e-07	-0.52192	NIN	ninein	51199
ILMN_3269719	1.11e-05	2.04e-07	-0.686822	ARAP1	ArfGAP with RhoGAP domain, ankyrin repeat and PH domain 1	116985
ILMN_1676924	1.11e-05	2.04e-07	0.982016	CD247	CD247 molecule	919
ILMN_1770641	1.12e-05	2.05e-07	1.3613	KLHL3	kelch like family member 3	26249
ILMN_3279277	1.12e-05	2.06e-07	0.382045
ILMN_2143250	1.12e-05	2.06e-07	-0.632397	FAR1	fatty acyl-CoA reductase 1	84188
ILMN_1768394	1.12e-05	2.06e-07	-0.582524	ARPC5	actin related protein 2/3 complex subunit 5	10092
ILMN_1718621	1.12e-05	2.07e-07	0.587418
ILMN_1691376	1.14e-05	2.1e-07	-1.36978	JAG1	jagged 1	182
ILMN_1740864	1.14e-05	2.1e-07	-0.803686	TREML2	triggering receptor expressed on myeloid cells like 2	79865
ILMN_2098616	1.14e-05	2.11e-07	0.743101	ANXA2R	annexin A2 receptor	389289
ILMN_2402341	1.14e-05	2.11e-07	-0.603876	MAPK3	mitogen-activated protein kinase 3	5595
ILMN_2390586	1.14e-05	2.11e-07	-0.646118	SP100	SP100 nuclear antigen	6672
ILMN_2130180	1.15e-05	2.13e-07	0.834671	RPL13P5	ribosomal protein L13 pseudogene 5	283345
ILMN_1673738	1.15e-05	2.14e-07	0.564245
ILMN_1748883	1.16e-05	2.16e-07	-0.768762	CDKN2D	cyclin dependent kinase inhibitor 2D	1032
ILMN_1738356	1.16e-05	2.17e-07	0.571508
ILMN_1731610	1.16e-05	2.17e-07	1.26668	ABLIM1	actin binding LIM protein 1	3983
ILMN_1807540	1.16e-05	2.17e-07	-0.654177	MICU1	mitochondrial calcium uptake 1	10367
ILMN_1808299	1.17e-05	2.19e-07	-0.525145	IQSEC1	IQ motif and Sec7 domain 1	9922
ILMN_3306215	1.18e-05	2.2e-07	0.735586
ILMN_1696466	1.19e-05	2.22e-07	-1.14288	ROPN1L	rhophilin associated tail protein 1 like	83853
ILMN_1731224	1.19e-05	2.23e-07	-0.970302	PARP9	poly(ADP-ribose) polymerase family member 9	83666
ILMN_2199768	1.2e-05	2.25e-07	-1.09141	SLITRK4	SLIT and NTRK like family member 4	139065
ILMN_1734205	1.2e-05	2.25e-07	0.452728	RASSF1	Ras association domain family member 1	11186
ILMN_3202734	1.2e-05	2.26e-07	0.589545
ILMN_1796423	1.22e-05	2.3e-07	1.44735	CLIC3	chloride intracellular channel 3	9022
ILMN_1728338	1.24e-05	2.34e-07	-2.10766
ILMN_1701911	1.22e-05	2.31e-07	1.60466	DCANP1	dendritic cell associated nuclear protein	140947
ILMN_1671728	1.22e-05	2.31e-07	0.558046	CARD14	caspase recruitment domain family member 14	79092
ILMN_1701111	1.23e-05	2.32e-07	-0.791053	GPCPD1	glycerophosphocholine phosphodiesterase 1	56261
ILMN_3247569	1.25e-05	2.37e-07	-1.56996
ILMN_2119937	1.24e-05	2.34e-07	-0.41822	NDUFB3	NADH:ubiquinone oxidoreductase subunit B3	4709
ILMN_1657892	1.25e-05	2.37e-07	-1.02465	TLR8	toll like receptor 8	51311
ILMN_1734596	1.26e-05	2.39e-07	1.10611	TC2N	tandem C2 domains, nuclear	123036
ILMN_2175912	1.27e-05	2.41e-07	-0.437494	ITGB2	integrin subunit beta 2	3689
ILMN_1768110	1.27e-05	2.43e-07	-0.909936	ZAK	sterile alpha motif and leucine zipper containing kinase AZK	51776
ILMN_1680996	1.27e-05	2.43e-07	-0.83148
ILMN_3289100	1.27e-05	2.43e-07	0.728992
ILMN_1761566	1.28e-05	2.44e-07	-1.46962	CYSTM1	cysteine rich transmembrane module containing 1	84418
ILMN_3258424	1.28e-05	2.44e-07	-0.589025
ILMN_2408543	1.29e-05	2.47e-07	-0.905442	PLAUR	plasminogen activator, urokinase receptor	5329
ILMN_2352097	1.29e-05	2.48e-07	1.49459	ADGRG1	adhesion G protein-coupled receptor G1	9289
ILMN_1682993	1.29e-05	2.48e-07	0.955506	NKG7	natural killer cell granule protein 7	4818
ILMN_2141453	1.3e-05	2.49e-07	0.384759	RPL18A	ribosomal protein L18a	6142
ILMN_2154566	1.33e-05	2.57e-07	0.579649	RPL10A	ribosomal protein L10a	4736
ILMN_1726114	1.33e-05	2.57e-07	1.12273	SLC45A3	solute carrier family 45 member 3	85414
ILMN_2222992	1.33e-05	2.57e-07	-0.345776	ETF1	eukaryotic translation termination factor 1	2107
ILMN_1659985	1.36e-05	2.64e-07	-1.48863	RSPH9	radial spoke head 9 homolog	221421
ILMN_3225669	1.35e-05	2.6e-07	0.746972
ILMN_2219134	1.35e-05	2.6e-07	0.460105	RPS15	ribosomal protein S15	6209
ILMN_1709880	1.36e-05	2.64e-07	0.636687	RPLP0	ribosomal protein lateral stalk subunit P0	6175
ILMN_1809522	1.36e-05	2.64e-07	-0.906202	NACC2	NACC family member 2	138151
ILMN_1709795	1.36e-05	2.64e-07	-0.297393	RAC2	ras-related C3 botulinum toxin substrate 2 (rho family, small GTP binding protein Rac2)	5880
ILMN_1652230	1.36e-05	2.65e-07	0.3417
ILMN_1706261	1.37e-05	2.66e-07	-0.876984	SLCO3A1	solute carrier organic anion transporter family member 3A1	28232
ILMN_1827887	1.38e-05	2.69e-07	-1.30969
ILMN_2144573	1.38e-05	2.69e-07	-0.726386	CTBS	chitobiase	1486
ILMN_1717207	1.38e-05	2.7e-07	-1.12439	MMP25	matrix metallopeptidase 25	64386
ILMN_1699575	1.38e-05	2.71e-07	1.17681	PPIAL4C	peptidylprolyl isomerase A like 4C	653598
ILMN_2085760	1.38e-05	2.71e-07	-0.559218	ARPC1B	actin related protein 2/3 complex subunit 1B	10095
ILMN_1653646	1.39e-05	2.73e-07	0.771551	UBL7	ubiquitin like 7	84993
ILMN_3225505	1.4e-05	2.74e-07	0.440049
ILMN_3226291	1.41e-05	2.76e-07	0.780981
ILMN_1779010	1.41e-05	2.78e-07	-0.740537	MAP3K3	mitogen-activated protein kinase kinase kinase 3	4215
ILMN_1667260	1.42e-05	2.8e-07	-0.56837	MAPK3	mitogen-activated protein kinase 3	5595
ILMN_1690136	1.43e-05	2.81e-07	-0.567929	NIPBL	NIPBL, cohesin loading factor	25836
ILMN_1787461	1.43e-05	2.81e-07	0.811746	RUNX3	runt related transcription factor 3	864
ILMN_1749776	1.43e-05	2.83e-07	-1.26591
ILMN_2345512	1.45e-05	2.86e-07	-0.664416	PPP4R1	protein phosphatase 4 regulatory subunit 1	9989
ILMN_3300313	1.46e-05	2.89e-07	0.514902	P4HTM	prolyl 4-hydroxylase, transmembrane	54681
ILMN_1793433	1.47e-05	2.9e-07	-0.398926	RAB10	RAB10, member RAS oncogene family	10890
ILMN_1666444	1.47e-05	2.92e-07	-0.564772	RBMS1	RNA binding motif single stranded interacting protein 1	5937
ILMN_1795236	1.47e-05	2.92e-07	-1.08715	SIGLEC9	sialic acid binding Ig like lectin 9	27180
ILMN_2289849	1.47e-05	2.93e-07	-1.03066	FCGR2A	Fc fragment of IgG receptor IIa	2212
ILMN_1773125	1.48e-05	2.94e-07	-0.674822	ENTPD1	ectonucleoside triphosphate diphosphohydrolase 1	953
ILMN_1738539	1.54e-05	3.07e-07	-2.03917
ILMN_1804863	1.5e-05	2.98e-07	-0.621041	FKBP15	FK506 binding protein 15	23307
ILMN_1667748	1.52e-05	3.03e-07	-0.882318	ANKRD33	ankyrin repeat domain 33	341405
ILMN_1688098	1.54e-05	3.08e-07	1.03958	TBC1D4	TBC1 domain family member 4	9882
ILMN_2326509	1.57e-05	3.13e-07	-0.709759	CASP1	caspase 1	834
ILMN_2193213	1.57e-05	3.14e-07	-1.97466	DEFA1	defensin alpha 1	1667
ILMN_2403889	1.57e-05	3.15e-07	-0.509037	PRMT5	protein arginine methyltransferase 5	10419
ILMN_2343097	1.57e-05	3.15e-07	1.3048	NCALD	neurocalcin delta	83988
ILMN_2175075	1.57e-05	3.15e-07	-0.294817	SRSF4	serine and arginine rich splicing factor 4	6429
ILMN_1695821	1.57e-05	3.15e-07	0.515865	ACTR1B	ARP1 actin-related protein 1 homolog B, centractin beta	10120
ILMN_1799106	1.6e-05	3.22e-07	-1.17308	MARC1	mitochondrial amidoxime reducing component 1	64757
ILMN_1772981	1.6e-05	3.22e-07	-0.306392	EPN1	epsin 1	29924
ILMN_1849941	1.62e-05	3.27e-07	0.662916	MAPK8	mitogen-activated protein kinase 8	5599
ILMN_3245236	1.63e-05	3.28e-07	-0.385152	FBRS	fibrosin	64319
ILMN_1684258	1.63e-05	3.29e-07	0.396444
ILMN_1710514	1.63e-05	3.29e-07	-0.842725	BCL3	B-cell CLL/lymphoma 3	602
ILMN_1662839	1.64e-05	3.32e-07	0.992788	PLEKHA1	pleckstrin homology domain containing A1	59338
ILMN_1761945	1.64e-05	3.33e-07	1.82876	FGFBP2	fibroblast growth factor binding protein 2	83888
ILMN_1769409	1.64e-05	3.33e-07	1.02452	TMEM261	transmembrane protein 261	90871
ILMN_1777061	1.65e-05	3.34e-07	-0.583013	ZSWIM6	zinc finger SWIM-type containing 6	57688
ILMN_2413084	1.65e-05	3.34e-07	0.661506	HSPA8	heat shock protein family A (Hsp70) member 8	3312
ILMN_2370825	1.65e-05	3.35e-07	0.639097	ATM	ATM serine/threonine kinase	472
ILMN_3238137	1.65e-05	3.36e-07	0.756074
ILMN_2168217	1.67e-05	3.39e-07	1.17987	GPR183	G protein-coupled receptor 183	1880
ILMN_3218820	1.68e-05	3.43e-07	0.502399
ILMN_2329773	1.69e-05	3.44e-07	-0.761983	RAB27A	RAB27A, member RAS oncogene family	5873
ILMN_1709549	1.7e-05	3.48e-07	-0.418998
ILMN_2326512	1.71e-05	3.5e-07	-0.708988	CASP1	caspase 1	834
ILMN_1797893	1.73e-05	3.55e-07	0.685024	N4BP2L2	NEDD4 binding protein 2 like 2	10443
ILMN_1677843	1.74e-05	3.56e-07	-0.64963	RAB24	RAB24, member RAS oncogene family	53917
ILMN_2059549	1.75e-05	3.6e-07	-0.558102	SYK	spleen associated tyrosine kinase	6850
ILMN_1726222	1.75e-05	3.6e-07	-0.701741	FLOT2	flotillin 2	2319
ILMN_1679339	1.76e-05	3.61e-07	-0.762717	C3orf62	chromosome 3 open reading frame 62	375341
ILMN_1729801	1.76e-05	3.63e-07	-0.344473	S100A8	S100 calcium binding protein A8	6279
ILMN_1683498	1.77e-05	3.65e-07	0.32604
ILMN_2157441	1.78e-05	3.68e-07	0.666476	HLA-DRA	major histocompatibility complex, class II, DR alpha	3122
ILMN_2180352	1.79e-05	3.71e-07	-0.423593	DIP2B	disco interacting protein 2 homolog B	57609
ILMN_1764577	1.81e-05	3.75e-07	0.457424	MFNG	MFNG O-fucosylpeptide 3-beta-N-acetylglucosaminyltransferase	4242
ILMN_2384122	1.81e-05	3.76e-07	1.49517	ADGRG1	adhesion G protein-coupled receptor G1	9289
ILMN_3224926	1.82e-05	3.77e-07	-0.83267	RBM47	RNA binding motif protein 47	54502
ILMN_2203891	1.82e-05	3.77e-07	0.681175	SMAD7	SMAD family member 7	4092
ILMN_1789136	1.83e-05	3.79e-07	0.425813	SERF2	small EDRK-rich factor 2	10169
ILMN_1803564	1.83e-05	3.8e-07	-0.595182	YIPF1	Yip1 domain family member 1	54432
ILMN_2372136	1.83e-05	3.81e-07	0.573204	P4HTM	prolyl 4-hydroxylase, transmembrane	54681
ILMN_3247657	1.83e-05	3.81e-07	-1.35342
ILMN_1807972	1.84e-05	3.84e-07	-0.726636	MICAL1	microtubule associated monooxygenase, calponin and LIM domain containing 1	64780
ILMN_1734553	1.84e-05	3.85e-07	0.967015
ILMN_1668910	1.85e-05	3.86e-07	-0.651703	CIDEB	cell death-inducing DFFA-like effector b	27141
ILMN_1713086	1.85e-05	3.87e-07	0.329157	RPL27A	ribosomal protein L27a	6157
ILMN_1797191	1.85e-05	3.87e-07	-0.57263	KIAA0040	KIAA0040	9674
ILMN_3248890	1.86e-05	3.9e-07	0.927682	SNORA24	small nucleolar RNA, H/ACA box 24	677809
ILMN_2329735	1.86e-05	3.91e-07	-1.13525	ECM1	extracellular matrix protein 1	1893
ILMN_1868851	1.86e-05	3.91e-07	-1.17248
ILMN_1823533	1.88e-05	3.95e-07	-0.854768
ILMN_1699570	1.89e-05	3.98e-07	-0.533476	TPD52L2	tumor protein D52 like 2	7165
ILMN_1652490	1.92e-05	4.04e-07	-1.39831	MANSC1	MANSC domain containing 1	54682
ILMN_1712918	1.92e-05	4.05e-07	-1.23193	NQO2	NAD(P)H quinone dehydrogenase 2	4835
ILMN_2373062	1.92e-05	4.05e-07	-0.621377	RHBDF2	rhomboid 5 homolog 2	79651
ILMN_2413808	1.93e-05	4.07e-07	-0.505936	CD53	CD53 molecule	963
ILMN_1707156	1.93e-05	4.08e-07	-0.729015	LRRFIP2	LRR binding FLII interacting protein 2	9209
ILMN_1710434	1.94e-05	4.11e-07	0.431661	TBC1D10C	TBC1 domain family member 10C	374403
ILMN_2204876	1.98e-05	4.19e-07	-0.759661	FLVCR2	feline leukemia virus subgroup C cellular receptor family member 2	55640
ILMN_1738767	1.99e-05	4.23e-07	-0.839007	PLP2	proteolipid protein 2	5355
ILMN_1795719	2.01e-05	4.27e-07	0.698684	RPA1	replication protein A1	6117
ILMN_1783120	2.01e-05	4.27e-07	-0.37124	SLMAP	sarcolemma associated protein	7871
ILMN_1803277	2.01e-05	4.27e-07	-0.553006	MVP	major vault protein	9961
ILMN_1798957	2.01e-05	4.28e-07	0.472131
ILMN_2393169	2.02e-05	4.31e-07	-0.624665	THOC5	THO complex 5	8563
ILMN_1773380	2.02e-05	4.32e-07	-0.563116	UNC13D	unc-13 homolog D	201294
ILMN_1772218	2.03e-05	4.33e-07	0.803826	HLA-DPA1	major histocompatibility complex, class II, DP alpha 1	3113
ILMN_3310351	2.03e-05	4.34e-07	-0.551853
ILMN_3215954	2.05e-05	4.38e-07	0.615958
ILMN_1680353	2.06e-05	4.4e-07	-0.348533	NSF	N-ethylmaleimide sensitive factor, vesicle fusing ATPase	4905
ILMN_1663489	2.07e-05	4.44e-07	-0.513389	UBR2	ubiquitin protein ligase E3 component n-recognin 2	23304
ILMN_1737308	2.07e-05	4.45e-07	-0.536608	GLRX	glutaredoxin	2745
ILMN_1715715	2.07e-05	4.45e-07	-0.920598	CEBPA	CCAAT/enhancer binding protein alpha	1050
ILMN_1683811	2.07e-05	4.46e-07	-0.455977	TNPO3	transportin 3	23534
ILMN_1655987	2.07e-05	4.46e-07	-1.27369	STAB1	stabilin 1	23166
ILMN_1714444	2.07e-05	4.47e-07	1.20853	KLF12	Kruppel like factor 12	11278
ILMN_1740426	2.07e-05	4.47e-07	0.860409	RASD1	ras related dexamethasone induced 1	51655
ILMN_1679731	2.09e-05	4.5e-07	-0.76073	SLC15A4	solute carrier family 15 member 4	121260
ILMN_1810577	2.09e-05	4.51e-07	0.698286	RPS4X	ribosomal protein S4, X-linked	6191
ILMN_1703327	2.09e-05	4.52e-07	-0.622099	PSTPIP1	proline-serine-threonine phosphatase interacting protein 1	9051
ILMN_1750974	2.09e-05	4.52e-07	-0.334443	S100A9	S100 calcium binding protein A9	6280
ILMN_1745242	2.11e-05	4.57e-07	-1.43547	PLSCR1	phospholipid scramblase 1	5359
ILMN_2352380	2.11e-05	4.58e-07	-1.2223
ILMN_3241046	2.16e-05	4.7e-07	1.74666	MYBL1	MYB proto-oncogene like 1	4603
ILMN_1691693	2.18e-05	4.73e-07	1.08582
ILMN_1791576	2.19e-05	4.77e-07	-0.69735	CHSY1	chondroitin sulfate synthase 1	22856
ILMN_1680624	2.19e-05	4.78e-07	-0.625334	CREG1	cellular repressor of E1A stimulated genes 1	8804
ILMN_2295252	2.19e-05	4.79e-07	-0.757	C9orf72	chromosome 9 open reading frame 72	203228
ILMN_1780546	2.19e-05	4.79e-07	-1.33956	OSM	oncostatin M	5008
ILMN_1679826	2.21e-05	4.82e-07	-1.27916	CST7	cystatin F	8530
ILMN_1665148	2.21e-05	4.84e-07	0.626055
ILMN_1800800	2.29e-05	5.05e-07	-2.45021
ILMN_1713058	2.23e-05	4.89e-07	-1.03616	PSTPIP2	proline-serine-threonine phosphatase interacting protein 2	9050
ILMN_1758418	2.24e-05	4.9e-07	-1.03509	TNFSF13B	tumor necrosis factor superfamily member 13b	10673
ILMN_2396444	2.24e-05	4.92e-07	-0.682948	CD14	CD14 molecule	929
ILMN_1776464	2.26e-05	4.95e-07	-0.411983	PARP4	poly(ADP-ribose) polymerase family member 4	143
ILMN_1664610	2.26e-05	4.96e-07	0.468648
ILMN_1737964	2.28e-05	5.01e-07	-0.642539	MFSD14B	major facilitator superfamily domain containing 14B	84641
ILMN_2335704	2.29e-05	5.04e-07	-0.921805	NCF4	neutrophil cytosolic factor 4	4689
ILMN_2166831	2.29e-05	5.06e-07	0.685082	RPS4X	ribosomal protein S4, X-linked	6191
ILMN_3299682	2.35e-05	5.19e-07	0.920699
ILMN_3304519	2.35e-05	5.2e-07	0.434853
ILMN_1859584	2.36e-05	5.22e-07	-1.52831	LOC101930164	uncharacterized LOC101930164	101930164
ILMN_1719579	2.36e-05	5.24e-07	1.10448
ILMN_1705241	2.37e-05	5.24e-07	-0.731296	TDRD7	tudor domain containing 7	23424
ILMN_3306064	2.37e-05	5.25e-07	-1.17727
ILMN_1683146	2.38e-05	5.3e-07	-0.709951	FTH1	ferritin heavy chain 1	2495
ILMN_1781700	2.38e-05	5.3e-07	-1.68955	IL18R1	interleukin 18 receptor 1	8809
ILMN_1742456	2.39e-05	5.31e-07	-0.52526	OSTF1	osteoclast stimulating factor 1	26578
ILMN_3236928	2.39e-05	5.32e-07	-0.448095	LAMTOR2	late endosomal/lysosomal adaptor, MAPK and MTOR activator 2	28956
ILMN_1754489	2.39e-05	5.34e-07	-0.574939	FBXL20	F-box and leucine rich repeat protein 20	84961
ILMN_1680770	2.39e-05	5.34e-07	-0.525947	UBQLN2	ubiquilin 2	29978
ILMN_1741389	2.41e-05	5.38e-07	-1.04077	B3GNT8	UDP-GlcNAc:betaGal beta-1,3-N-acetylglucosaminyltransferase 8	374907
ILMN_1726175	2.41e-05	5.39e-07	-1.19809	ITGAX	integrin subunit alpha X	3687
ILMN_1763837	2.47e-05	5.52e-07	-1.16823	ANPEP	alanyl aminopeptidase, membrane	290
ILMN_2119945	2.48e-05	5.56e-07	-0.450048	NDUFB3	NADH:ubiquinone oxidoreductase subunit B3	4709
ILMN_3207060	2.49e-05	5.57e-07	0.394134
ILMN_1675354	2.49e-05	5.58e-07	-1.41703
ILMN_1688580	2.49e-05	5.59e-07	-1.56713	CAMP	cathelicidin antimicrobial peptide	820
ILMN_2218277	2.49e-05	5.59e-07	0.479133	RPS2	ribosomal protein S2	6187
ILMN_2052208	2.5e-05	5.62e-07	-1.24027	GADD45A	growth arrest and DNA damage inducible alpha	1647
ILMN_1769705	2.5e-05	5.62e-07	-0.579254	H3F3C	H3 histone, family 3C	440093
ILMN_3251565	2.51e-05	5.65e-07	0.7881	RNASEH2C	ribonuclease H2 subunit C	84153
ILMN_1654735	2.52e-05	5.68e-07	-0.647613	SLCO3A1	solute carrier organic anion transporter family member 3A1	28232
ILMN_1791575	2.53e-05	5.71e-07	-0.910576	HNRNPLL	heterogeneous nuclear ribonucleoprotein L like	92906
ILMN_1804663	2.53e-05	5.71e-07	-0.676494	THBS3	thrombospondin 3	7059
ILMN_1685088	2.53e-05	5.71e-07	0.534668	RPL36	ribosomal protein L36	25873
ILMN_1747744	2.55e-05	5.77e-07	-0.844989	LHFPL2	lipoma HMGIC fusion partner-like 2	10184
ILMN_2108938	2.56e-05	5.8e-07	0.547213	FNBP4	formin binding protein 4	23360
ILMN_1662192	2.6e-05	5.89e-07	1.01317	ZNF248	zinc finger protein 248	57209
ILMN_1730773	2.6e-05	5.9e-07	0.784495	SNORA70	small nucleolar RNA, H/ACA box 70	26778
ILMN_2388363	2.61e-05	5.92e-07	-0.787313	IMPDH1	inosine monophosphate dehydrogenase 1	3614
ILMN_2254635	2.61e-05	5.94e-07	-0.880744	ITGAX	integrin subunit alpha X	3687
ILMN_1691053	2.63e-05	5.98e-07	0.8943
ILMN_1765858	2.63e-05	5.99e-07	-0.517654	CAB39	calcium binding protein 39	51719
ILMN_1703316	2.63e-05	5.99e-07	-0.52686	INAFM1	InaF motif containing 1	255783
ILMN_1766736	2.65e-05	6.04e-07	-2.31214	BPI	bactericidal/permeability-increasing protein	671
ILMN_3251733	2.68e-05	6.13e-07	0.344182	C19orf43	chromosome 19 open reading frame 43	79002
ILMN_1803810	2.7e-05	6.19e-07	-0.897027	RRBP1	ribosome binding protein 1	6238
ILMN_1669502	2.71e-05	6.21e-07	-0.602683	E2F3	E2F transcription factor 3	1871
ILMN_3204210	2.71e-05	6.21e-07	0.414507
ILMN_2210601	2.72e-05	6.24e-07	-0.700855	RNASEL	ribonuclease L	6041
ILMN_1777660	2.75e-05	6.31e-07	0.854642	RNF144A	ring finger protein 144A	9781
ILMN_1669617	2.78e-05	6.38e-07	-1.4249	GRB10	growth factor receptor bound protein 10	2887
ILMN_2052163	2.78e-05	6.39e-07	-0.537925	YIPF1	Yip1 domain family member 1	54432
ILMN_3256742	2.8e-05	6.46e-07	0.37732
ILMN_1676408	2.8e-05	6.46e-07	0.730853	TAGAP	T-cell activation RhoGTPase activating protein	117289
ILMN_1708041	2.81e-05	6.49e-07	1.13141	PLEKHF1	pleckstrin homology and FYVE domain containing 1	79156
ILMN_1704876	2.85e-05	6.57e-07	-0.412333	USP38	ubiquitin specific peptidase 38	84640
ILMN_1769091	2.85e-05	6.6e-07	-0.511431	PRCP	prolylcarboxypeptidase	5547
ILMN_1743078	2.86e-05	6.61e-07	0.584001
ILMN_1656818	2.97e-05	6.92e-07	-1.77676	GPR141	G protein-coupled receptor 141	353345
ILMN_1764721	2.88e-05	6.67e-07	0.54086	RPL8	ribosomal protein L8	6132
ILMN_1770048	2.88e-05	6.68e-07	0.696116	DPH5	diphthamide biosynthesis 5	51611
ILMN_3201365	2.89e-05	6.71e-07	0.878133
ILMN_1799819	2.89e-05	6.71e-07	-0.358541	MARS	methionyl-tRNA synthetase	4141
ILMN_2377669	2.91e-05	6.76e-07	0.942279	CD247	CD247 molecule	919
ILMN_1682919	2.92e-05	6.78e-07	0.698382	PAFAH2	platelet activating factor acetylhydrolase 2	5051
ILMN_2141452	2.92e-05	6.79e-07	0.362164	RPL18A	ribosomal protein L18a	6142
ILMN_1750805	2.96e-05	6.89e-07	-0.406044	ARHGAP30	Rho GTPase activating protein 30	257106
ILMN_1713978	2.98e-05	6.95e-07	-0.480867	SDF2	stromal cell derived factor 2	6388
ILMN_3251616	2.98e-05	6.97e-07	-0.994275	KANSL1L	KAT8 regulatory NSL complex subunit 1 like	151050
ILMN_1741881	2.99e-05	7e-07	-0.903568	C9orf72	chromosome 9 open reading frame 72	203228
ILMN_1723198	3.01e-05	7.06e-07	-1.12632	CDKN2B	cyclin dependent kinase inhibitor 2B	1030
ILMN_2299661	3.04e-05	7.13e-07	1.2258	TNFRSF25	TNF receptor superfamily member 25	8718
ILMN_2087702	3.05e-05	7.15e-07	-0.37394	MYH9	myosin, heavy chain 9, non-muscle	4627
ILMN_1898022	3.06e-05	7.18e-07	1.07959
ILMN_1651776	3.06e-05	7.19e-07	-0.603193	FHOD1	formin homology 2 domain containing 1	29109
ILMN_1706539	3.06e-05	7.19e-07	-0.416343	KDM3B	lysine demethylase 3B	51780
ILMN_1797428	3.07e-05	7.22e-07	1.56529	FCRL3	Fc receptor like 3	115352
ILMN_2230624	3.1e-05	7.3e-07	0.383693	RPL18	ribosomal protein L18	6141
ILMN_1678633	3.13e-05	7.39e-07	-1.39776
ILMN_1694398	3.12e-05	7.36e-07	0.518484	EIF3F	eukaryotic translation initiation factor 3 subunit F	8665
ILMN_1676075	3.17e-05	7.48e-07	-0.45217	KLHL12	kelch like family member 12	59349
ILMN_1706645	3.19e-05	7.54e-07	-0.795926	MB21D1	Mab-21 domain containing 1	115004
ILMN_3237966	3.19e-05	7.55e-07	-0.307718	KDM2A	lysine demethylase 2A	22992
ILMN_2415786	3.2e-05	7.58e-07	0.993827	CD96	CD96 molecule	10225
ILMN_3242734	3.21e-05	7.6e-07	-1.22322
ILMN_1715963	3.21e-05	7.63e-07	1.68611	FBXO7	F-box protein 7	25793
ILMN_1780667	3.23e-05	7.67e-07	-0.88815	POC1A	POC1 centriolar protein A	25886
ILMN_1800659	3.26e-05	7.76e-07	-0.496494	PGM1	phosphoglucomutase 1	5236
ILMN_2366634	3.26e-05	7.77e-07	-0.503057	PKM	pyruvate kinase, muscle	5315
ILMN_1796244	3.26e-05	7.77e-07	-0.352652	CD2BP2	CD2 cytoplasmic tail binding protein 2	10421
ILMN_1720158	3.28e-05	7.81e-07	-1.03905	ETS2	ETS proto-oncogene 2, transcription factor	2114
ILMN_1821270	3.28e-05	7.83e-07	1.36709
ILMN_1901009	3.32e-05	7.92e-07	1.38215
ILMN_1805228	3.32e-05	7.93e-07	-1.22574	LRG1	leucine rich alpha-2-glycoprotein 1	116844
ILMN_1723020	3.33e-05	7.96e-07	-0.404493	MAP3K1	mitogen-activated protein kinase kinase kinase 1	4214
ILMN_1653871	3.33e-05	7.98e-07	-1.06653	NAMPT	nicotinamide phosphoribosyltransferase	10135
ILMN_1686735	3.34e-05	8.02e-07	0.602768
ILMN_1791253	3.35e-05	8.03e-07	-1.23513	FBXL13	F-box and leucine rich repeat protein 13	222235
ILMN_1678238	3.35e-05	8.04e-07	1.44083	ZNF683	zinc finger protein 683	257101
ILMN_3240538	3.36e-05	8.07e-07	-0.732648	C19orf38	chromosome 19 open reading frame 38	255809
ILMN_3251560	3.36e-05	8.09e-07	-0.663167	TMEM167A	transmembrane protein 167A	153339
ILMN_1744347	3.37e-05	8.12e-07	0.62523
ILMN_1720829	3.38e-05	8.14e-07	-0.59199	ZFP36	ZFP36 ring finger protein	7538
ILMN_1800225	3.44e-05	8.34e-07	-1.77148	PPARG	peroxisome proliferator activated receptor gamma	5468
ILMN_1691334	3.39e-05	8.17e-07	-1.13187	NME8	NME/NM23 family member 8	51314
ILMN_2400183	3.4e-05	8.21e-07	0.69443	DPH5	diphthamide biosynthesis 5	51611
ILMN_1668185	3.41e-05	8.23e-07	-0.556153	ZNF282	zinc finger protein 282	8427
ILMN_1813314	3.43e-05	8.3e-07	-0.75558	HIST1H2BK	histone cluster 1, H2bk	85236
ILMN_1668283	3.43e-05	8.31e-07	-0.807474	HYAL2	hyaluronoglucosaminidase 2	8692
ILMN_1798659	3.45e-05	8.37e-07	-0.353867	CCDC28A	coiled-coil domain containing 28A	25901
ILMN_1680772	3.47e-05	8.42e-07	1.25054
ILMN_1775734	3.47e-05	8.41e-07	-0.46818	SH2D3C	SH2 domain containing 3C	10044
ILMN_1698940	3.47e-05	8.43e-07	0.412042
ILMN_1808584	3.47e-05	8.44e-07	0.614738	COX20	COX20, cytochrome c oxidase assembly factor	116228
ILMN_1665877	3.49e-05	8.48e-07	-0.70339	RNF149	ring finger protein 149	284996
ILMN_1712236	3.52e-05	8.6e-07	-1.409	PPP1R3B	protein phosphatase 1 regulatory subunit 3B	79660
ILMN_1737406	3.52e-05	8.6e-07	-0.56982
ILMN_2119692	3.52e-05	8.6e-07	-0.745084	CSAD	cysteine sulfinic acid decarboxylase	51380
ILMN_1667825	3.52e-05	8.61e-07	-0.622766	MLKL	mixed lineage kinase domain like	197259
ILMN_2094875	3.62e-05	8.9e-07	1.32134	ABCB1	ATP binding cassette subfamily B member 1	5243
ILMN_1744862	3.56e-05	8.7e-07	0.808216	TGFBR2	transforming growth factor beta receptor 2	7048
ILMN_1813139	3.57e-05	8.74e-07	-1.19408	ANKDD1A	ankyrin repeat and death domain containing 1A	348094
ILMN_1700584	3.58e-05	8.76e-07	-0.465433	IER2	immediate early response 2	9592
ILMN_1654313	3.6e-05	8.82e-07	0.992943
ILMN_3199737	3.61e-05	8.85e-07	0.819329
ILMN_1722524	3.8e-05	9.43e-07	-2.13068	GALNT14	polypeptide N-acetylgalactosaminyltransferase 14	79623
ILMN_1703330	3.65e-05	8.98e-07	-0.486541	FEM1C	fem-1 homolog C	56929
ILMN_1678928	3.68e-05	9.06e-07	-0.673265	SLCO3A1	solute carrier organic anion transporter family member 3A1	28232
ILMN_1745962	3.71e-05	9.13e-07	1.19821	FBXO7	F-box protein 7	25793
ILMN_1658697	3.71e-05	9.14e-07	-1.18911
ILMN_1684873	3.73e-05	9.2e-07	-0.725929	ARSD	arylsulfatase D	414
ILMN_2342638	3.75e-05	9.27e-07	-1.32378	ASGR2	asialoglycoprotein receptor 2	433
ILMN_2355953	3.76e-05	9.28e-07	-0.858005
ILMN_1878066	4.07e-05	1.03e-06	-2.30974
ILMN_1701832	3.78e-05	9.35e-07	0.408716	RPL19	ribosomal protein L19	6143
ILMN_3206884	3.79e-05	9.38e-07	-1.57863
ILMN_3283573	3.78e-05	9.36e-07	0.464886
ILMN_3235832	3.79e-05	9.38e-07	1.32852
ILMN_1662741	3.79e-05	9.4e-07	-0.823675	LPAR2	lysophosphatidic acid receptor 2	9170
ILMN_1735737	4e-05	1.01e-06	-2.59852	SLC11A1	solute carrier family 11 member 1	6556
ILMN_1661002	3.81e-05	9.47e-07	-0.485215	RFWD2	ring finger and WD repeat domain 2	64326
ILMN_1792489	3.84e-05	9.55e-07	-0.300708	ARPC2	actin related protein 2/3 complex subunit 2	10109
ILMN_3251610	4.08e-05	1.03e-06	-4.75165	CD177	CD177 molecule	57126
ILMN_1672878	3.88e-05	9.66e-07	-0.415934	ABR	active BCR-related	29
ILMN_2256295	3.88e-05	9.66e-07	1.66487	GNLY	granulysin	10578
ILMN_1754076	3.9e-05	9.75e-07	1.73521	CACNA2D3	calcium voltage-gated channel auxiliary subunit alpha2delta 3	55799
ILMN_2087080	3.89e-05	9.71e-07	0.607994	RPL5	ribosomal protein L5	6125
ILMN_1667966	3.91e-05	9.76e-07	-1.04573	FAM129A	family with sequence similarity 129 member A	116496
ILMN_1677919	3.91e-05	9.78e-07	-0.438334	GMPR2	guanosine monophosphate reductase 2	51292
ILMN_1880937	3.93e-05	9.85e-07	0.561806
ILMN_1665095	3.93e-05	9.85e-07	0.779802	NSMF	NMDA receptor synaptonuclear signaling and neuronal migration factor	26012
ILMN_3185144	3.94e-05	9.87e-07	0.826573
ILMN_1725661	3.95e-05	9.9e-07	-2.20742	DEFA1B	defensin alpha 1B	728358
ILMN_1651936	3.96e-05	9.94e-07	-0.458687	KMT5A	lysine methyltransferase 5A	387893
ILMN_1738921	3.96e-05	9.96e-07	-0.581371	ACAA1	acetyl-CoA acyltransferase 1	30
ILMN_2227195	4e-05	1.01e-06	1.51394	CCDC65	coiled-coil domain containing 65	85478
ILMN_1803312	4e-05	1.01e-06	0.557252	DIMT1	DIM1 dimethyladenosine transferase 1 homolog	27292
ILMN_1797895	4.01e-05	1.01e-06	-1.03306	FFAR2	free fatty acid receptor 2	2867
ILMN_1704290	4.01e-05	1.01e-06	-0.788465	SPTLC2	serine palmitoyltransferase long chain base subunit 2	9517
ILMN_1692191	4.04e-05	1.02e-06	1.03365	GNA12	G protein subunit alpha 12	2768
ILMN_1656413	4.06e-05	1.03e-06	-0.387871	ZMPSTE24	zinc metallopeptidase STE24	10269
ILMN_1681081	4.07e-05	1.03e-06	-0.738721	AGPAT2	1-acylglycerol-3-phosphate O-acyltransferase 2	10555
ILMN_2125562	4.08e-05	1.03e-06	-0.596164	MOB1A	MOB kinase activator 1A	55233
ILMN_1714592	4.1e-05	1.04e-06	-0.954512	CDA	cytidine deaminase	978
ILMN_1697268	4.1e-05	1.04e-06	-0.972219	EMILIN2	elastin microfibril interfacer 2	84034
ILMN_1755808	4.16e-05	1.06e-06	0.55919
ILMN_1723486	4.16e-05	1.06e-06	-0.732052	HK2	hexokinase 2	3099
ILMN_1663618	4.16e-05	1.06e-06	-0.608793	STAT3	signal transducer and activator of transcription 3	6774
ILMN_2373177	4.17e-05	1.06e-06	-0.496124	PANK2	pantothenate kinase 2	80025
ILMN_1665049	4.18e-05	1.07e-06	-0.385313	SPG11	spastic paraplegia 11 (autosomal recessive)	80208
ILMN_1778543	4.18e-05	1.07e-06	-0.887451
ILMN_1676358	4.18e-05	1.07e-06	-0.742683	RALB	RALB Ras like proto-oncogene B	5899
ILMN_1797776	4.21e-05	1.08e-06	1.85519	PRSS23	protease, serine 23	11098
ILMN_1716400	4.4e-05	1.13e-06	-1.49761	FOXM1	forkhead box M1	2305
ILMN_2358041	4.24e-05	1.08e-06	-1.16236	NBN	nibrin	4683
ILMN_2115434	4.27e-05	1.09e-06	-0.765773	RAB32	RAB32, member RAS oncogene family	10981
ILMN_3245973	4.33e-05	1.11e-06	-0.763219	MSL1	male specific lethal 1 homolog	339287
ILMN_2320850	4.35e-05	1.12e-06	-0.297738	UBE2D3	ubiquitin conjugating enzyme E2 D3	7323
ILMN_2227573	4.35e-05	1.12e-06	-0.467052	GSTO1	glutathione S-transferase omega 1	9446
ILMN_1691104	4.38e-05	1.12e-06	-0.496094	PGAM4	phosphoglycerate mutase family member 4	441531
ILMN_1662932	4.38e-05	1.13e-06	-0.406869	LCP1	lymphocyte cytosolic protein 1	3936
ILMN_3243899	4.4e-05	1.13e-06	-0.858783	TRIQK	triple QxxK/R motif containing	286144
ILMN_1715555	4.42e-05	1.14e-06	0.986124	DBP	D-box binding PAR bZIP transcription factor	1628
ILMN_3299365	4.42e-05	1.14e-06	-0.386956
ILMN_3264073	4.44e-05	1.15e-06	0.911826
ILMN_1693650	4.48e-05	1.16e-06	-0.797567	FES	FES proto-oncogene, tyrosine kinase	2242
ILMN_1686066	4.67e-05	1.22e-06	-1.62345
ILMN_1760347	4.51e-05	1.17e-06	-0.559271	SRGN	serglycin	5552
ILMN_2360730	4.61e-05	1.2e-06	-1.24093	CAV2	caveolin 2	858
ILMN_1674590	4.55e-05	1.18e-06	-1.27329
ILMN_1678579	4.55e-05	1.18e-06	-0.372565	CPT2	carnitine palmitoyltransferase 2	1376
ILMN_1823231	4.57e-05	1.19e-06	1.05641
ILMN_1736847	4.57e-05	1.19e-06	-0.416721	MED8	mediator complex subunit 8	112950
ILMN_1710078	4.57e-05	1.19e-06	0.463763	TMEM181	transmembrane protein 181	57583
ILMN_2299612	4.58e-05	1.19e-06	0.509264	TMEM150A	transmembrane protein 150A	129303
ILMN_1789096	4.92e-05	1.3e-06	-3.35364	SLC51A	solute carrier family 51 alpha subunit	200931
ILMN_1651788	4.6e-05	1.2e-06	-0.537973	MAP3K11	mitogen-activated protein kinase kinase kinase 11	4296
ILMN_1880406	4.61e-05	1.2e-06	-0.483282	PTEN	phosphatase and tensin homolog	5728
ILMN_3308778	4.63e-05	1.21e-06	0.691394	MIR488	microRNA 488	574441
ILMN_1775257	4.66e-05	1.22e-06	-1.15204	PROK2	prokineticin 2	60675
ILMN_1694966	4.67e-05	1.22e-06	-1.28255	ASGR2	asialoglycoprotein receptor 2	433
ILMN_2083946	4.72e-05	1.24e-06	-1.25762	TGFA	transforming growth factor alpha	7039
ILMN_1651680	4.69e-05	1.23e-06	0.382204
ILMN_1775664	4.69e-05	1.23e-06	1.12874
ILMN_1741727	4.74e-05	1.24e-06	-0.93132	QPCT	glutaminyl-peptide cyclotransferase	25797
ILMN_1732049	4.75e-05	1.25e-06	1.23741	DPM2	dolichyl-phosphate mannosyltransferase subunit 2, regulatory	8818
ILMN_1753712	4.79e-05	1.26e-06	-0.522649	STX10	syntaxin 10	8677
ILMN_1755850	4.82e-05	1.27e-06	-0.4891	ZNF350	zinc finger protein 350	59348
ILMN_1757781	4.86e-05	1.28e-06	-0.519508	SAP30L	SAP30 like	79685
ILMN_1852793	4.87e-05	1.28e-06	0.573774
ILMN_1656530	4.89e-05	1.29e-06	-1.24744
ILMN_1702837	4.95e-05	1.31e-06	-0.402918	PSMD1	proteasome 26S subunit, non-ATPase 1	5707
ILMN_1680388	4.95e-05	1.31e-06	0.833877
ILMN_1698139	4.95e-05	1.31e-06	0.95135	TCEA1	transcription elongation factor A1	6917
ILMN_1780598	5e-05	1.32e-06	-0.413386	PIAS1	protein inhibitor of activated STAT 1	8554
ILMN_1753467	5.03e-05	1.33e-06	-0.59202	SAMD4B	sterile alpha motif domain containing 4B	55095
ILMN_1700232	5.06e-05	1.34e-06	-0.561696	FBXO30	F-box protein 30	84085
ILMN_1757604	5.06e-05	1.34e-06	1.31887	TPM2	tropomyosin 2 (beta)	7169
ILMN_1678423	5.07e-05	1.35e-06	-0.560508	SPA17	sperm autoantigenic protein 17	53340
ILMN_1736180	5.07e-05	1.35e-06	-0.823531	FRAT1	frequently rearranged in advanced T-cell lymphomas 1	10023
ILMN_1795893	5.07e-05	1.35e-06	-0.416221	TMEM167B	transmembrane protein 167B	56900
ILMN_3251545	5.07e-05	1.35e-06	-0.6654	CHMP5	charged multivesicular body protein 5	51510
ILMN_2377430	5.08e-05	1.35e-06	-0.81102	AGPAT2	1-acylglycerol-3-phosphate O-acyltransferase 2	10555
ILMN_1678690	5.12e-05	1.37e-06	-1.53552	UPB1	beta-ureidopropionase 1	51733
ILMN_1781374	5.17e-05	1.39e-06	-1.30623	TUFT1	tuftelin 1	7286
ILMN_3239629	5.1e-05	1.36e-06	0.67121
ILMN_1655414	5.11e-05	1.36e-06	-0.813522	TNFSF14	tumor necrosis factor superfamily member 14	8740
ILMN_1661439	5.13e-05	1.37e-06	-0.771015	FLOT1	flotillin 1	10211
ILMN_1691341	5.13e-05	1.37e-06	0.904255	IL7R	interleukin 7 receptor	3575
ILMN_1804743	5.15e-05	1.38e-06	-0.919855	USP32	ubiquitin specific peptidase 32	84669
ILMN_3233442	5.16e-05	1.38e-06	0.87354
ILMN_1692956	5.17e-05	1.39e-06	0.769694
ILMN_2147517	5.21e-05	1.4e-06	-0.806573	CD58	CD58 molecule	965
ILMN_1656621	5.25e-05	1.41e-06	-0.512522	CHMP2A	charged multivesicular body protein 2A	27243
ILMN_1813669	5.26e-05	1.41e-06	-0.655131	ANKS1A	ankyrin repeat and sterile alpha motif domain containing 1A	23294
ILMN_2038772	5.27e-05	1.42e-06	0.39929	RPS9	ribosomal protein S9	6203
ILMN_3219340	5.29e-05	1.42e-06	0.515268
ILMN_1729142	5.3e-05	1.43e-06	0.621437	CENPV	centromere protein V	201161
ILMN_1814074	5.3e-05	1.43e-06	-0.631174	PHKA2	phosphorylase kinase regulatory subunit alpha 2	5256
ILMN_2355168	5.3e-05	1.43e-06	-1.05689	MGST1	microsomal glutathione S-transferase 1	4257
ILMN_1803476	5.3e-05	1.43e-06	-0.412207	KCTD20	potassium channel tetramerization domain containing 20	222658
ILMN_1784774	5.31e-05	1.44e-06	0.989747	P2RY10	purinergic receptor P2Y10	27334
ILMN_1772387	5.33e-05	1.44e-06	-1.18803	TLR2	toll like receptor 2	7097
ILMN_1675391	5.35e-05	1.45e-06	-0.916882	SLC24A4	solute carrier family 24 member 4	123041
ILMN_2205882	5.37e-05	1.46e-06	-1.55668	NSUN7	NOP2/Sun RNA methyltransferase family member 7	79730
ILMN_1676632	5.43e-05	1.48e-06	-1.15107	DISC1	disrupted in schizophrenia 1	27185
ILMN_2103295	5.4e-05	1.46e-06	0.560099	NSA2	NSA2, ribosome biogenesis homolog	10412
ILMN_1656910	5.67e-05	1.56e-06	-2.12278	TRIM6	tripartite motif containing 6	117854
ILMN_2327812	5.43e-05	1.48e-06	1.89841	IL5RA	interleukin 5 receptor subunit alpha	3568
ILMN_2410986	5.42e-05	1.47e-06	-0.606819	STAT3	signal transducer and activator of transcription 3	6774
ILMN_2326713	5.42e-05	1.47e-06	-0.819732	CD151	CD151 molecule (Raph blood group)	977
ILMN_1651767	5.43e-05	1.48e-06	-0.468949	MKL1	megakaryoblastic leukemia (translocation) 1	57591
ILMN_3247458	5.58e-05	1.52e-06	-1.37461
ILMN_1669433	5.52e-05	1.5e-06	-0.416847	ZSWIM8	zinc finger SWIM-type containing 8	23053
ILMN_3237981	5.56e-05	1.52e-06	1.11265	CARNS1	carnosine synthase 1	57571
ILMN_1743933	5.57e-05	1.52e-06	-0.992769	TSHZ3	teashirt zinc finger homeobox 3	57616
ILMN_1667561	5.6e-05	1.53e-06	-0.70783	IFRD1	interferon related developmental regulator 1	3475
ILMN_3200330	5.62e-05	1.54e-06	0.669907
ILMN_2057573	5.63e-05	1.54e-06	0.533583	ESYT2	extended synaptotagmin 2	57488
ILMN_1766551	5.65e-05	1.55e-06	1.33836	CPA3	carboxypeptidase A3	1359
ILMN_3281563	5.64e-05	1.55e-06	0.57153
ILMN_1656482	5.64e-05	1.55e-06	-0.532771	OSBPL2	oxysterol binding protein like 2	9885
ILMN_1691567	5.64e-05	1.55e-06	0.910807	GNPDA2	glucosamine-6-phosphate deaminase 2	132789
ILMN_3284584	5.65e-05	1.55e-06	0.654589
ILMN_2379644	5.65e-05	1.55e-06	0.633141	CD74	CD74 molecule	972
ILMN_1706859	5.67e-05	1.56e-06	0.837975	SMDT1	single-pass membrane protein with aspartate rich tail 1	91689
ILMN_2413251	5.69e-05	1.57e-06	-0.455074	EWSR1	EWS RNA binding protein 1	2130
ILMN_1693726	5.7e-05	1.57e-06	0.499935	TBC1D10A	TBC1 domain family member 10A	83874
ILMN_1741483	5.73e-05	1.58e-06	0.993113	HPS1	HPS1, biogenesis of lysosomal organelles complex 3 subunit 1	3257
ILMN_3208056	5.73e-05	1.58e-06	0.533409
ILMN_3241657	5.76e-05	1.59e-06	1.09341	TMEM204	transmembrane protein 204	79652
ILMN_2132599	5.76e-05	1.6e-06	-1.54964	ANKRD22	ankyrin repeat domain 22	118932
ILMN_1815148	5.77e-05	1.6e-06	-0.798201	MAN2A2	mannosidase alpha class 2A member 2	4122
ILMN_1716524	5.78e-05	1.6e-06	-0.453165	RAB7A	RAB7A, member RAS oncogene family	7879
ILMN_1719756	5.82e-05	1.61e-06	1.04374	ZAP70	zeta chain of T cell receptor associated protein kinase 70	7535
ILMN_1788538	5.84e-05	1.62e-06	1.23408	NCALD	neurocalcin delta	83988
ILMN_1704315	5.84e-05	1.62e-06	0.299147
ILMN_2302757	5.84e-05	1.62e-06	1.34723	FCGBP	Fc fragment of IgG binding protein	8857
ILMN_3282436	5.86e-05	1.63e-06	0.560089
ILMN_1717063	6.04e-05	1.68e-06	0.79336	FBXO9	F-box protein 9	26268
ILMN_2260991	6.04e-05	1.68e-06	-0.922097	TSPO	translocator protein	706
ILMN_3185147	6.06e-05	1.69e-06	-2.30838
ILMN_3308607	6.06e-05	1.69e-06	0.676804	MIR607	microRNA 607	693192
ILMN_1720708	6.12e-05	1.71e-06	-0.513206	CSNK1D	casein kinase 1 delta	1453
ILMN_2400926	6.13e-05	1.71e-06	-0.924839	OPRL1	opioid related nociceptin receptor 1	4987
ILMN_1702389	6.13e-05	1.71e-06	-0.52718	ZC3H3	zinc finger CCCH-type containing 3	23144
ILMN_2345739	6.13e-05	1.72e-06	0.660949	CAPRIN2	caprin family member 2	65981
ILMN_1678454	6.13e-05	1.72e-06	-0.601512	CASP4	caspase 4	837
ILMN_1660794	6.13e-05	1.72e-06	1.22944
ILMN_1798706	6.19e-05	1.74e-06	1.141	GPR183	G protein-coupled receptor 183	1880
ILMN_1785005	6.25e-05	1.76e-06	-0.855578	NCF4	neutrophil cytosolic factor 4	4689
ILMN_1794780	6.25e-05	1.76e-06	0.719826	SHARPIN	SHANK associated RH domain interactor	81858
ILMN_1806951	6.25e-05	1.76e-06	1.07956	CSTF3	cleavage stimulation factor subunit 3	1479
ILMN_1731001	6.28e-05	1.77e-06	-0.554068	ERICH1	glutamate rich 1	157697
ILMN_1684497	6.28e-05	1.77e-06	0.972784	PYROXD2	pyridine nucleotide-disulphide oxidoreductase domain 2	84795
ILMN_3238203	6.3e-05	1.78e-06	-1.10131
ILMN_2165289	6.34e-05	1.79e-06	-2.14702	DEFA3	defensin alpha 3	1668
ILMN_3238006	6.35e-05	1.79e-06	0.430177
ILMN_1745900	6.36e-05	1.8e-06	1.09194
ILMN_3297317	6.4e-05	1.81e-06	0.353775	RPL13AP5	ribosomal protein L13a pseudogene 5	728658
ILMN_1766171	6.4e-05	1.81e-06	-0.522821	SNF8	SNF8, ESCRT-II complex subunit	11267
ILMN_1732080	6.4e-05	1.81e-06	-0.554661	SUMO1P3	SUMO1 pseudogene 3	474338
ILMN_1755235	6.4e-05	1.81e-06	-0.680565	XPO6	exportin 6	23214
ILMN_1661647	6.45e-05	1.83e-06	-1.04237
ILMN_1679920	6.49e-05	1.84e-06	0.910023
ILMN_2409754	6.5e-05	1.85e-06	1.02722	PRR5	proline rich 5	55615
ILMN_2267787	6.53e-05	1.86e-06	1.09839	HPS1	HPS1, biogenesis of lysosomal organelles complex 3 subunit 1	3257
ILMN_2337241	6.57e-05	1.87e-06	0.509778	RPS15A	ribosomal protein S15a	6210
ILMN_1788439	6.58e-05	1.87e-06	-1.06113
ILMN_3257335	6.67e-05	1.9e-06	-1.77548
ILMN_1750158	6.65e-05	1.89e-06	-0.771048	ACOX1	acyl-CoA oxidase 1	51
ILMN_2200917	6.71e-05	1.91e-06	0.704745	SLC4A7	solute carrier family 4 member 7	9497
ILMN_1665217	6.72e-05	1.92e-06	-0.811777	CEP19	centrosomal protein 19	84984
ILMN_1676893	6.76e-05	1.93e-06	-1.06838	ADCY3	adenylate cyclase 3	109
ILMN_2065606	6.78e-05	1.94e-06	-0.55345	TOMM40L	translocase of outer mitochondrial membrane 40 like	84134
ILMN_3301236	6.79e-05	1.94e-06	0.804518
ILMN_2345872	6.8e-05	1.95e-06	0.541815	SUMF2	sulfatase modifying factor 2	25870
ILMN_1862018	6.8e-05	1.95e-06	-0.40254	ATXN7L3	ataxin 7 like 3	56970
ILMN_3266482	6.84e-05	1.96e-06	0.389238
ILMN_1737170	6.9e-05	1.98e-06	-0.464032	FLII	FLII, actin remodeling protein	2314
ILMN_2148668	6.93e-05	1.99e-06	-0.695856	RCBTB2	RCC1 and BTB domain containing protein 2	1102
ILMN_1680675	6.93e-05	1.99e-06	0.573093	MRRF	mitochondrial ribosome recycling factor	92399
ILMN_1744046	6.96e-05	2e-06	-0.611903	DIAPH2	diaphanous related formin 2	1730
ILMN_1723662	6.97e-05	2e-06	-0.712687	ABHD2	abhydrolase domain containing 2	11057
ILMN_1689046	6.97e-05	2.01e-06	-1.1063	RBM47	RNA binding motif protein 47	54502
ILMN_1691717	6.97e-05	2.01e-06	-0.565461	RHBDF2	rhomboid 5 homolog 2	79651
ILMN_1772316	6.97e-05	2.01e-06	0.692984	SUN1	Sad1 and UNC84 domain containing 1	23353
ILMN_3245000	7.02e-05	2.02e-06	0.489875
ILMN_1769290	7.02e-05	2.03e-06	0.911246	TTC39B	tetratricopeptide repeat domain 39B	158219
ILMN_3257004	7.05e-05	2.04e-06	0.617344	LOC100130476	uncharacterized LOC100130476	100130476
ILMN_1712684	7.15e-05	2.07e-06	-1.29294	FAM20C	family with sequence similarity 20 member C	56975
ILMN_1658928	7.07e-05	2.04e-06	-0.564072	GNB2	G protein subunit beta 2	2783
ILMN_1784005	7.26e-05	2.12e-06	-1.38157
ILMN_1738751	7.41e-05	2.18e-06	-1.73039
ILMN_3291986	7.16e-05	2.07e-06	0.309416
ILMN_2205032	7.16e-05	2.08e-06	0.86534	MAGEE1	MAGE family member E1	57692
ILMN_2131022	7.53e-05	2.22e-06	-2.06917
ILMN_3242586	7.17e-05	2.08e-06	-0.882811	RHOU	ras homolog family member U	58480
ILMN_3287244	7.2e-05	2.09e-06	-0.431565
ILMN_1814011	7.2e-05	2.09e-06	0.621819
ILMN_1656297	7.23e-05	2.1e-06	0.949087	YBEY	ybeY metallopeptidase (putative)	54059
ILMN_1739257	7.23e-05	2.1e-06	0.407419	EIF3E	eukaryotic translation initiation factor 3 subunit E	3646
ILMN_1781386	7.24e-05	2.11e-06	-0.716991	WIPI1	WD repeat domain, phosphoinositide interacting 1	55062
ILMN_1728478	7.24e-05	2.11e-06	-1.03419	CXCL16	C-X-C motif chemokine ligand 16	58191
ILMN_1900628	7.26e-05	2.12e-06	1.30421
ILMN_1775405	7.26e-05	2.12e-06	1.40011	ARL4A	ADP ribosylation factor like GTPase 4A	10124
ILMN_3283470	7.29e-05	2.13e-06	0.902736
ILMN_1687567	7.31e-05	2.14e-06	-0.712961	CUX1	cut like homeobox 1	1523
ILMN_1772821	7.33e-05	2.15e-06	0.872229
ILMN_1757129	7.33e-05	2.15e-06	-1.33521	TMEM88	transmembrane protein 88	92162
ILMN_1714433	7.37e-05	2.16e-06	0.660995	MARCKSL1	MARCKS like 1	65108
ILMN_1695362	7.39e-05	2.17e-06	0.592513	ZNF32	zinc finger protein 32	7580
ILMN_2093775	7.42e-05	2.18e-06	0.932223	ZNF831	zinc finger protein 831	128611
ILMN_1811328	7.46e-05	2.19e-06	0.589382	DPP7	dipeptidyl peptidase 7	29952
ILMN_1792538	7.47e-05	2.2e-06	0.938347	CD7	CD7 molecule	924
ILMN_1743646	7.47e-05	2.2e-06	-0.746832	VASP	vasodilator-stimulated phosphoprotein	7408
ILMN_1713505	7.51e-05	2.21e-06	0.459342	NPC1	NPC intracellular cholesterol transporter 1	4864
ILMN_1755589	7.54e-05	2.22e-06	-0.474803	DIP2B	disco interacting protein 2 homolog B	57609
ILMN_2411723	7.55e-05	2.23e-06	0.529224	RPSA	ribosomal protein SA	3921
ILMN_1683597	7.59e-05	2.24e-06	0.445515
ILMN_3274904	7.59e-05	2.24e-06	0.432484
ILMN_1780368	7.6e-05	2.25e-06	1.16479	GPR18	G protein-coupled receptor 18	2841
ILMN_1733374	7.72e-05	2.28e-06	-0.579985
ILMN_3290577	7.76e-05	2.3e-06	0.751624
ILMN_1760620	7.78e-05	2.31e-06	-0.72998	TMEM33	transmembrane protein 33	55161
ILMN_1707748	7.82e-05	2.32e-06	-0.648619
ILMN_1689908	7.83e-05	2.32e-06	-0.430475	ANKRD13A	ankyrin repeat domain 13A	88455
ILMN_1811507	7.92e-05	2.35e-06	1.10885
ILMN_2053103	7.92e-05	2.36e-06	-0.67168	SLC40A1	solute carrier family 40 member 1	30061
ILMN_1689734	7.92e-05	2.36e-06	-1.05408	IL1RN	interleukin 1 receptor antagonist	3557
ILMN_1716105	7.94e-05	2.36e-06	-0.954885	NLRP12	NLR family pyrin domain containing 12	91662
ILMN_1803219	7.98e-05	2.38e-06	-1.15842	TMC4	transmembrane channel like 4	147798
ILMN_1692664	7.98e-05	2.38e-06	0.885039	PRR5	proline rich 5	55615
ILMN_1773031	7.98e-05	2.38e-06	-0.683272	TAPBP	TAP binding protein (tapasin)	6892
ILMN_1726547	8.04e-05	2.4e-06	-0.561339	MAP3K5	mitogen-activated protein kinase kinase kinase 5	4217
ILMN_2205963	8.05e-05	2.41e-06	-0.710665	C10orf54	chromosome 10 open reading frame 54	64115
ILMN_3210538	8.08e-05	2.42e-06	0.744727
ILMN_1728228	8.08e-05	2.42e-06	0.845341	ZNF548	zinc finger protein 548	147694
ILMN_2102721	8.1e-05	2.43e-06	-2.37287	DEFA1B	defensin alpha 1B	728358
ILMN_1705904	8.6e-05	2.6e-06	-1.73774
ILMN_1800733	8.16e-05	2.45e-06	-0.491154	MANBA	mannosidase beta	4126
ILMN_3268564	8.2e-05	2.46e-06	0.535545	C19orf60	chromosome 19 open reading frame 60	55049
ILMN_1757391	8.21e-05	2.46e-06	0.928638	TMEM50B	transmembrane protein 50B	757
ILMN_1676042	8.38e-05	2.53e-06	2.19089
ILMN_1714401	8.25e-05	2.48e-06	-0.539444	SNX27	sorting nexin family member 27	81609
ILMN_1734895	8.25e-05	2.48e-06	-0.434652	SFT2D1	SFT2 domain containing 1	113402
ILMN_1659544	8.25e-05	2.48e-06	-0.83777	STX3	syntaxin 3	6809
ILMN_1805225	8.26e-05	2.49e-06	-0.530949	LPCAT3	lysophosphatidylcholine acyltransferase 3	10162
ILMN_1764709	8.29e-05	2.5e-06	-0.859492	MAFB	MAF bZIP transcription factor B	9935
ILMN_1912287	8.32e-05	2.51e-06	-1.08434	SUCNR1	succinate receptor 1	56670
ILMN_2383611	8.4e-05	2.53e-06	-0.617648	PTPRE	protein tyrosine phosphatase, receptor type E	5791
ILMN_3294365	8.61e-05	2.61e-06	-1.19984
ILMN_1779043	8.54e-05	2.58e-06	1.72362	CACNG6	calcium voltage-gated channel auxiliary subunit gamma 6	59285
ILMN_1735014	8.49e-05	2.56e-06	-0.470743	KLF6	Kruppel like factor 6	1316
ILMN_1698803	8.5e-05	2.57e-06	-1.4319	ZAK	sterile alpha motif and leucine zipper containing kinase AZK	51776
ILMN_1798360	8.66e-05	2.63e-06	1.09694	ACKR3	atypical chemokine receptor 3	57007
ILMN_3290136	8.66e-05	2.63e-06	0.774558
ILMN_1847822	8.66e-05	2.63e-06	-0.363324	KIAA0368	KIAA0368	23392
ILMN_3198247	8.66e-05	2.63e-06	0.612394
ILMN_1661917	8.68e-05	2.64e-06	0.623905
ILMN_1672307	8.68e-05	2.64e-06	-1.37944	BMX	BMX non-receptor tyrosine kinase	660
ILMN_1656420	8.68e-05	2.64e-06	1.12314
ILMN_1740430	8.71e-05	2.65e-06	0.799237	SLC2A4RG	SLC2A4 regulator	56731
ILMN_1775703	8.72e-05	2.66e-06	0.689875	TRAPPC6A	trafficking protein particle complex 6A	79090
ILMN_1712469	8.72e-05	2.66e-06	0.925663	GOLGA8A	golgin A8 family member A	23015
ILMN_1668559	8.73e-05	2.66e-06	0.6692	RGS10	regulator of G-protein signaling 10	6001
ILMN_1695991	8.8e-05	2.69e-06	0.888721
ILMN_1808566	8.84e-05	2.7e-06	-0.825187	MFSD13A	major facilitator superfamily domain containing 13A	79847
ILMN_3310491	8.84e-05	2.7e-06	0.6658
ILMN_3222974	8.96e-05	2.74e-06	-0.472101	PRKCB	protein kinase C beta	5579
ILMN_2214678	8.97e-05	2.75e-06	-0.757238	MXD1	MAX dimerization protein 1	4084
ILMN_1740015	8.97e-05	2.75e-06	-0.838832	CD14	CD14 molecule	929
ILMN_2398274	8.99e-05	2.76e-06	-0.564227	PYCARD	PYD and CARD domain containing	29108
ILMN_3181538	9.05e-05	2.78e-06	-1.10204	C10orf105	chromosome 10 open reading frame 105	414152
ILMN_1699703	9.08e-05	2.79e-06	-0.301143	ARCN1	archain 1	372
ILMN_1738243	9.09e-05	2.79e-06	0.291059	RPS29	ribosomal protein S29	6235
ILMN_3256228	9.14e-05	2.81e-06	1.2529
ILMN_1702858	9.13e-05	2.81e-06	0.681663	ADHFE1	alcohol dehydrogenase, iron containing 1	137872
ILMN_1658526	9.14e-05	2.81e-06	0.509491	RYK	receptor-like tyrosine kinase	6259
ILMN_1662328	9.14e-05	2.82e-06	0.466859	CNNM3	cyclin and CBS domain divalent metal cation transport mediator 3	26505
ILMN_1812559	9.14e-05	2.82e-06	0.700968	SLC7A6	solute carrier family 7 member 6	9057
ILMN_1766094	9.14e-05	2.82e-06	-0.670257	MOSPD2	motile sperm domain containing 2	158747
ILMN_1719203	9.26e-05	2.88e-06	-1.2268	DISC1	disrupted in schizophrenia 1	27185
ILMN_2382974	9.15e-05	2.83e-06	1.23884	CCDC7	coiled-coil domain containing 7	79741
ILMN_3227529	9.15e-05	2.83e-06	0.748659
ILMN_1772845	9.18e-05	2.84e-06	-0.560763	SNRNP35	small nuclear ribonucleoprotein U11/U12 subunit 35	11066
ILMN_3207020	9.2e-05	2.85e-06	0.344858
ILMN_1667883	9.2e-05	2.85e-06	-0.584065	THOC5	THO complex 5	8563
ILMN_3243419	9.2e-05	2.85e-06	0.563843
ILMN_1811489	9.21e-05	2.85e-06	-0.360763	OXSR1	oxidative stress responsive 1	9943
ILMN_1657509	9.21e-05	2.86e-06	1.10577	TSEN54	tRNA splicing endonuclease subunit 54	283989
ILMN_2104696	9.21e-05	2.86e-06	-0.520996	ERICH1	glutamate rich 1	157697
ILMN_1809963	9.22e-05	2.86e-06	0.847309	RSAD1	radical S-adenosyl methionine domain containing 1	55316
ILMN_1785202	9.25e-05	2.88e-06	0.869216	STAT4	signal transducer and activator of transcription 4	6775
ILMN_1748651	9.26e-05	2.88e-06	-0.360883	PSMB3	proteasome subunit beta 3	5691
ILMN_1714148	9.26e-05	2.88e-06	-0.320153	NAIF1	nuclear apoptosis inducing factor 1	203245
ILMN_1785268	9.27e-05	2.89e-06	-0.812735	CD58	CD58 molecule	965
ILMN_1652381	9.33e-05	2.91e-06	-1.03682	SIGLEC5	sialic acid binding Ig like lectin 5	8778
ILMN_3238818	9.33e-05	2.91e-06	0.458286
ILMN_2128750	9.4e-05	2.94e-06	-0.436202	PTTG1IP	pituitary tumor-transforming 1 interacting protein	754
ILMN_3234456	9.42e-05	2.95e-06	0.554913	TSTD1	thiosulfate sulfurtransferase like domain containing 1	100131187
ILMN_3200384	9.42e-05	2.95e-06	0.493787
ILMN_1813746	9.44e-05	2.95e-06	-0.614602	CORO2A	coronin 2A	7464
ILMN_1785356	9.47e-05	2.97e-06	-0.524114	DENND5A	DENN domain containing 5A	23258
ILMN_1760245	9.48e-05	2.97e-06	0.543132	TMEM42	transmembrane protein 42	131616
ILMN_1715603	9.66e-05	3.03e-06	1.33634	IL23A	interleukin 23 subunit alpha	51561
ILMN_3228108	9.66e-05	3.03e-06	0.396361
ILMN_2139035	9.66e-05	3.03e-06	0.779612	CASD1	CAS1 domain containing 1	64921
ILMN_2157510	9.67e-05	3.04e-06	-0.584625	BLOC1S1	biogenesis of lysosomal organelles complex 1 subunit 1	2647
ILMN_2334693	9.77e-05	3.07e-06	-0.574929	NARF	nuclear prelamin A recognition factor	26502
ILMN_1698996	9.77e-05	3.07e-06	-0.764182	SLC19A1	solute carrier family 19 member 1	6573
ILMN_2284998	9.86e-05	3.1e-06	-0.60518	SP100	SP100 nuclear antigen	6672
ILMN_1685124	9.86e-05	3.11e-06	0.772788	TCTN1	tectonic family member 1	79600
ILMN_1679357	9.89e-05	3.12e-06	-2.23379	DEFA1B	defensin alpha 1B	728358
ILMN_1785785	9.89e-05	3.12e-06	-0.763154	NCOA1	nuclear receptor coactivator 1	8648
ILMN_1717056	9.91e-05	3.13e-06	-0.521633	TXNRD1	thioredoxin reductase 1	7296
ILMN_3264543	9.92e-05	3.13e-06	0.884175
ILMN_2415536	9.96e-05	3.15e-06	-0.466849	SIPA1	signal-induced proliferation-associated 1	6494
ILMN_1694106	9.96e-05	3.15e-06	0.465365	GPD1L	glycerol-3-phosphate dehydrogenase 1-like	23171
ILMN_1746368	9.99e-05	3.16e-06	-0.431359	SELT	selenoprotein T	51714
ILMN_3297945	0.0001	3.17e-06	-0.343784	UBA1	ubiquitin like modifier activating enzyme 1	7317
ILMN_2335604	0.0001	3.17e-06	1.0656	SKAP1	src kinase associated phosphoprotein 1	8631
ILMN_3307700	0.0001	3.18e-06	-0.797665	SPCS3	signal peptidase complex subunit 3	60559
ILMN_1692742	0.0001	3.18e-06	-0.777656	DENND3	DENN domain containing 3	22898
ILMN_2048591	0.0001	3.19e-06	1.51639	LRRN3	leucine rich repeat neuronal 3	54674
ILMN_1790202	0.000101	3.2e-06	0.481995	C1orf35	chromosome 1 open reading frame 35	79169
ILMN_1745262	0.000101	3.2e-06	-0.931554	REM2	RRAD and GEM like GTPase 2	161253
ILMN_2319344	0.000101	3.2e-06	0.634086	APEX1	apurinic/apyrimidinic endodeoxyribonuclease 1	328
ILMN_2330845	0.000101	3.21e-06	-0.370866	NSF	N-ethylmaleimide sensitive factor, vesicle fusing ATPase	4905
ILMN_1706841	0.000101	3.21e-06	-0.498128	PGAM4	phosphoglycerate mutase family member 4	441531
ILMN_1767015	0.000101	3.21e-06	-0.70395	BCORL1	BCL6 corepressor-like 1	63035
ILMN_1741143	0.000101	3.22e-06	1.04067	TXK	TXK tyrosine kinase	7294
ILMN_1753312	0.000101	3.24e-06	-0.73075	PLXDC2	plexin domain containing 2	84898
ILMN_1787441	0.000103	3.29e-06	-1.07132
ILMN_1748894	0.000102	3.26e-06	0.722711	GTPBP3	GTP binding protein 3 (mitochondrial)	84705
ILMN_1744212	0.000102	3.27e-06	-0.347838	INPP5D	inositol polyphosphate-5-phosphatase D	3635
ILMN_1672589	0.000103	3.31e-06	-0.447145	SEMA4B	semaphorin 4B	10509
ILMN_1689712	0.000105	3.37e-06	0.565781
ILMN_1653432	0.000105	3.37e-06	0.558711	HNRNPDL	heterogeneous nuclear ribonucleoprotein D like	9987
ILMN_2413278	0.000106	3.4e-06	0.697831	RPL13	ribosomal protein L13	6137
ILMN_2229261	0.00011	3.57e-06	-1.53947	SIGLEC16	sialic acid binding Ig like lectin 16 (gene/pseudogene)	400709
ILMN_1717524	0.000106	3.41e-06	0.858503	LIPT1	lipoyltransferase 1	51601
ILMN_1696127	0.000106	3.42e-06	-0.346037	GLTSCR1L	GLTSCR1 like	23506
ILMN_1769895	0.000106	3.42e-06	-0.852202	CCR2	C-C motif chemokine receptor 2	729230
ILMN_1808837	0.000107	3.46e-06	0.903271
ILMN_2397721	0.000107	3.46e-06	-0.396998	GLB1	galactosidase beta 1	2720
ILMN_1710937	0.000108	3.47e-06	-0.613832	IFI16	interferon gamma inducible protein 16	3428
ILMN_3242011	0.000108	3.47e-06	-0.709706	MOB1A	MOB kinase activator 1A	55233
ILMN_1681845	0.000108	3.49e-06	-0.436654	PAPD4	poly(A) RNA polymerase D4, non-canonical	167153
ILMN_1671281	0.000108	3.49e-06	-0.574298	RNASEL	ribonuclease L	6041
ILMN_1855746	0.000109	3.52e-06	0.665472	VPS13A	vacuolar protein sorting 13 homolog A	23230
ILMN_2393573	0.000109	3.53e-06	0.510338	RASSF1	Ras association domain family member 1	11186
ILMN_1747506	0.000109	3.54e-06	-0.710166	DHX34	DEAH-box helicase 34	9704
ILMN_2356654	0.000109	3.54e-06	-0.530645	LGALS8	galectin 8	3964
ILMN_3236556	0.00011	3.55e-06	-0.785286	UBXN2B	UBX domain protein 2B	137886
ILMN_3307868	0.00011	3.58e-06	1.77513	CHI3L1	chitinase 3 like 1	1116
ILMN_2405297	0.000111	3.59e-06	-0.557289	NOTCH2	notch 2	4853
ILMN_1662799	0.000111	3.6e-06	-0.398048	GPSM3	G-protein signaling modulator 3	63940
ILMN_1678939	0.000112	3.64e-06	-0.79048	VNN2	vanin 2	8875
ILMN_1701930	0.000112	3.64e-06	0.666524	EEF1B2	eukaryotic translation elongation factor 1 beta 2	1933
ILMN_2413537	0.000113	3.68e-06	1.82681	HEMGN	hemogen	55363
ILMN_1806999	0.000114	3.71e-06	-0.489692	B9D2	B9 protein domain 2	80776
ILMN_1697469	0.000114	3.71e-06	0.409952	SRSF6	serine and arginine rich splicing factor 6	6431
ILMN_3290199	0.000114	3.73e-06	0.551568
ILMN_2397028	0.000114	3.73e-06	-0.738933	SERPINB8	serpin family B member 8	5271
ILMN_2404625	0.000114	3.73e-06	0.784622	LAT	linker for activation of T-cells	27040
ILMN_1752798	0.000114	3.73e-06	-1.08085
ILMN_1783956	0.000115	3.75e-06	-0.875685	ATP8B4	ATPase phospholipid transporting 8B4 (putative)	79895
ILMN_1750401	0.000115	3.75e-06	-0.547995	C17orf62	chromosome 17 open reading frame 62	79415
ILMN_3301324	0.000115	3.76e-06	0.498902
ILMN_1683277	0.000116	3.79e-06	-0.647253	KIAA0319L	KIAA0319 like	79932
ILMN_1704554	0.000116	3.8e-06	0.782507
ILMN_2383455	0.000116	3.8e-06	-0.632273	SUOX	sulfite oxidase	6821
ILMN_1841620	0.000116	3.81e-06	-0.309705	TRIP12	thyroid hormone receptor interactor 12	9320
ILMN_1752647	0.000116	3.82e-06	1.13947	KLRC1	killer cell lectin like receptor C1	3821
ILMN_1656361	0.000117	3.83e-06	-0.650704	ARHGAP27	Rho GTPase activating protein 27	201176
ILMN_1675190	0.000117	3.84e-06	-1.82843	RETN	resistin	56729
ILMN_1803939	0.000117	3.84e-06	0.625846	YIPF6	Yip1 domain family member 6	286451
ILMN_1749244	0.000117	3.86e-06	-0.50726	LYRM1	LYR motif containing 1	57149
ILMN_1653292	0.000117	3.86e-06	-0.791724	PFKFB4	6-phosphofructo-2-kinase/fructose-2,6-biphosphatase 4	5210
ILMN_1793201	0.000117	3.87e-06	0.974605	HAGHL	hydroxyacylglutathione hydrolase-like	84264
ILMN_1705183	0.000118	3.88e-06	-2.28595	MPO	myeloperoxidase	4353
ILMN_1756723	0.000118	3.9e-06	0.741158	DPP7	dipeptidyl peptidase 7	29952
ILMN_1736048	0.000118	3.9e-06	-0.533013	ELL	elongation factor for RNA polymerase II	8178
ILMN_3304049	0.000118	3.91e-06	0.653442
ILMN_1666902	0.000118	3.91e-06	1.21965	ADGRG5	adhesion G protein-coupled receptor G5	221188
ILMN_1781155	0.000119	3.93e-06	-0.57104	LYN	LYN proto-oncogene, Src family tyrosine kinase	4067
ILMN_1733680	0.000119	3.95e-06	-0.577132	AZI2	5-azacytidine induced 2	64343
ILMN_2408576	0.00012	3.98e-06	-0.821335	FAM129B	family with sequence similarity 129 member B	64855
ILMN_1810725	0.00012	3.98e-06	-0.942609	FAM129A	family with sequence similarity 129 member A	116496
ILMN_1764788	0.000121	4.01e-06	-0.525472	TNFRSF1B	TNF receptor superfamily member 1B	7133
ILMN_3213531	0.000121	4.02e-06	0.428862
ILMN_1807529	0.000121	4.03e-06	-0.924852	PADI4	peptidyl arginine deiminase 4	23569
ILMN_1769665	0.000121	4.03e-06	-0.378067	RAB5C	RAB5C, member RAS oncogene family	5878
ILMN_3205603	0.000124	4.15e-06	-1.47252
ILMN_1729980	0.000122	4.05e-06	0.385046	RNF216	ring finger protein 216	54476
ILMN_3270846	0.000123	4.09e-06	-0.990429
ILMN_3246292	0.000123	4.09e-06	0.313838
ILMN_1797875	0.000123	4.11e-06	-0.71899	ALOX5AP	arachidonate 5-lipoxygenase activating protein	241
ILMN_3225591	0.000123	4.11e-06	0.552573
ILMN_1656537	0.000123	4.11e-06	0.640057	SNRPN	small nuclear ribonucleoprotein polypeptide N	6638
ILMN_1781996	0.000124	4.13e-06	-0.842625	NUDT16	nudix hydrolase 16	131870
ILMN_2392286	0.000124	4.14e-06	-0.411294	IP6K1	inositol hexakisphosphate kinase 1	9807
ILMN_1681888	0.000125	4.19e-06	-0.503115	PRKAR2A	protein kinase cAMP-dependent type II regulatory subunit alpha	5576
ILMN_1772627	0.000126	4.21e-06	1.43221	NSG1	neuron specific gene family member 1	27065
ILMN_2363392	0.000126	4.21e-06	-0.533183	TNFSF14	tumor necrosis factor superfamily member 14	8740
ILMN_1778136	0.000126	4.23e-06	-1.36909	ZMYND15	zinc finger MYND-type containing 15	84225
ILMN_3214389	0.000126	4.24e-06	0.877862
ILMN_1760374	0.000126	4.24e-06	1.15687	CD8A	CD8a molecule	925
ILMN_1764980	0.000129	4.34e-06	-1.98517	SERPINA1	serpin family A member 1	5265
ILMN_2319994	0.000128	4.31e-06	0.523192	RPL3	ribosomal protein L3	6122
ILMN_1751400	0.000129	4.34e-06	0.896625	SKAP1	src kinase associated phosphoprotein 1	8631
ILMN_2116594	0.000129	4.34e-06	0.818579	GPR89B	G protein-coupled receptor 89B	51463
ILMN_1688672	0.000132	4.45e-06	1.33853
ILMN_3236239	0.00013	4.37e-06	-0.827787	LOC100129550	uncharacterized LOC100129550	100129550
ILMN_1909770	0.00013	4.38e-06	-1.15352
ILMN_2074762	0.000133	4.5e-06	1.68406	FCRL6	Fc receptor like 6	343413
ILMN_1804895	0.000131	4.4e-06	-1.16871	LSMEM1	leucine rich single-pass membrane protein 1	286006
ILMN_3219643	0.000131	4.42e-06	0.614985
ILMN_3288529	0.000132	4.44e-06	0.992259
ILMN_1729691	0.000132	4.44e-06	-0.904157	SLC16A6	solute carrier family 16 member 6	9120
ILMN_1651899	0.000132	4.45e-06	0.421443
ILMN_1871233	0.000132	4.45e-06	0.939357
ILMN_2359789	0.000133	4.49e-06	-0.326139	RAC1	ras-related C3 botulinum toxin substrate 1 (rho family, small GTP binding protein Rac1)	5879
ILMN_1769383	0.000133	4.5e-06	0.922862	GIMAP5	GTPase, IMAP family member 5	55340
ILMN_1737157	0.000133	4.51e-06	-0.584952	GRAMD1A	GRAM domain containing 1A	57655
ILMN_1657455	0.000134	4.53e-06	-1.15692	CEACAM4	carcinoembryonic antigen related cell adhesion molecule 4	1089
ILMN_2333440	0.000134	4.54e-06	-0.584385	TM9SF1	transmembrane 9 superfamily member 1	10548
ILMN_1758658	0.000134	4.55e-06	-0.402337	FADD	Fas associated via death domain	8772
ILMN_1765371	0.000134	4.55e-06	0.603128	LUC7L	LUC7 like	55692
ILMN_1809173	0.000134	4.57e-06	-0.972789
ILMN_2245676	0.000136	4.61e-06	0.778233	BTF3	basic transcription factor 3	689
ILMN_1670926	0.000136	4.64e-06	-0.675066	CHST15	carbohydrate (N-acetylgalactosamine 4-sulfate 6-O) sulfotransferase 15	51363
ILMN_1770433	0.000137	4.66e-06	-0.480477	PIK3CG	phosphatidylinositol-4,5-bisphosphate 3-kinase catalytic subunit gamma	5294
ILMN_1712298	0.000137	4.67e-06	0.751228	ANKRD46	ankyrin repeat domain 46	157567
ILMN_2111229	0.000138	4.71e-06	0.997188	TSPOAP1	TSPO associated protein 1	9256
ILMN_1695812	0.000138	4.71e-06	1.35246	KRT72	keratin 72	140807
ILMN_1784785	0.000138	4.71e-06	0.4167	COPS7B	COP9 signalosome subunit 7B	64708
ILMN_3243190	0.000139	4.75e-06	1.65413	ADGRE4P	adhesion G protein-coupled receptor E4, pseudogene	326342
ILMN_1807596	0.000138	4.72e-06	-0.475748	UBAP1	ubiquitin associated protein 1	51271
ILMN_1751607	0.000139	4.75e-06	1.35261	FOSB	FosB proto-oncogene, AP-1 transcription factor subunit	2354
ILMN_1667476	0.000139	4.75e-06	-0.770162	LTBR	lymphotoxin beta receptor	4055
ILMN_1679267	0.000139	4.78e-06	1.83637	TGM2	transglutaminase 2	7052
ILMN_1719518	0.000139	4.77e-06	-0.319388	ARF4	ADP ribosylation factor 4	378
ILMN_1701837	0.000139	4.78e-06	-1.15742	KLHL2	kelch like family member 2	11275
ILMN_1747192	0.00014	4.8e-06	0.676984	RNF125	ring finger protein 125	54941
ILMN_1807981	0.000141	4.83e-06	0.607623
ILMN_1767470	0.000141	4.85e-06	-0.760991	SCPEP1	serine carboxypeptidase 1	59342
ILMN_1753582	0.000142	4.89e-06	0.43428	RPA2	replication protein A2	6118
ILMN_1721762	0.000143	4.93e-06	-1.23528	IL18RAP	interleukin 18 receptor accessory protein	8807
ILMN_2412761	0.000143	4.93e-06	-0.7243	MAFG	MAF bZIP transcription factor G	4097
ILMN_3301440	0.000143	4.93e-06	0.492906
ILMN_1808059	0.000143	4.95e-06	0.803687	BCAS4	breast carcinoma amplified sequence 4	55653
ILMN_1655635	0.000145	5.01e-06	0.502701	METTL3	methyltransferase like 3	56339
ILMN_2173004	0.000145	5.01e-06	-0.453216	RAB8B	RAB8B, member RAS oncogene family	51762
ILMN_1710885	0.000146	5.05e-06	0.548205
ILMN_1697491	0.000147	5.07e-06	1.09176	PRR5L	proline rich 5 like	79899
ILMN_3241912	0.000152	5.3e-06	-1.84984
ILMN_1657860	0.000148	5.1e-06	0.612091	MINOS1	mitochondrial inner membrane organizing system 1	440574
ILMN_3300850	0.000155	5.4e-06	-1.76162
ILMN_1674983	0.000148	5.12e-06	0.750652
ILMN_1724407	0.000148	5.12e-06	-0.467356	TACC3	transforming acidic coiled-coil containing protein 3	10460
ILMN_3238196	0.000149	5.17e-06	-0.756448	CYTH4	cytohesin 4	27128
ILMN_1744239	0.00015	5.2e-06	-0.903637	FEM1B	fem-1 homolog B	10116
ILMN_1783627	0.00015	5.19e-06	-0.863807
ILMN_1706304	0.00015	5.2e-06	-0.810406	AGO4	argonaute 4, RISC catalytic component	192670
ILMN_1672650	0.00015	5.21e-06	-0.612295	PKM	pyruvate kinase, muscle	5315
ILMN_2142815	0.000151	5.26e-06	0.417392	RPL35	ribosomal protein L35	11224
ILMN_1693233	0.000151	5.26e-06	-0.560799	KIAA0513	KIAA0513	9764
ILMN_1752591	0.000152	5.29e-06	0.507668	LEPROTL1	leptin receptor overlapping transcript-like 1	23484
ILMN_1808383	0.000152	5.31e-06	-0.987354	ARL11	ADP ribosylation factor like GTPase 11	115761
ILMN_1736242	0.000153	5.33e-06	0.975978
ILMN_1655821	0.000154	5.38e-06	-0.620195	CAPG	capping actin protein, gelsolin like	822
ILMN_1661428	0.000155	5.39e-06	-1.06568	ATP11C	ATPase phospholipid transporting 11C	286410
ILMN_1750003	0.000155	5.43e-06	1.17448	CD200R1	CD200 receptor 1	131450
ILMN_2396903	0.000156	5.47e-06	-1.16549	KCNJ15	potassium voltage-gated channel subfamily J member 15	3772
ILMN_3298400	0.000155	5.41e-06	-0.926991
ILMN_2415170	0.000155	5.42e-06	-0.551848	VPS8	VPS8, CORVET complex subunit	23355
ILMN_1761764	0.000155	5.43e-06	0.500727	ALKBH7	alkB homolog 7	84266
ILMN_1751726	0.000155	5.43e-06	0.633007
ILMN_1724236	0.000155	5.44e-06	-0.908342	FUT7	fucosyltransferase 7	2529
ILMN_3245413	0.000155	5.45e-06	-0.533903	DENND5A	DENN domain containing 5A	23258
ILMN_2177090	0.000156	5.47e-06	-0.433593	NBPF11	neuroblastoma breakpoint family member 11	200030
ILMN_1874689	0.000156	5.47e-06	0.900828	MIR181A2HG	MIR181A2 host gene	100379345
ILMN_1656042	0.000156	5.48e-06	-0.820614	KIAA0319L	KIAA0319 like	79932
ILMN_3176403	0.000157	5.51e-06	-0.310874
ILMN_1744268	0.000157	5.52e-06	-0.551415	PLEC	plectin	5339
ILMN_2412624	0.000157	5.53e-06	-1.05804	TP53I11	tumor protein p53 inducible protein 11	9537
ILMN_1792497	0.000158	5.57e-06	-0.758345	AGFG1	ArfGAP with FG repeats 1	3267
ILMN_1694233	0.000159	5.62e-06	0.654967	ACYP1	acylphosphatase 1	97
ILMN_2191568	0.000159	5.63e-06	0.313158	NPRL2	NPR2-like, GATOR1 complex subunit	10641
ILMN_1808196	0.00016	5.63e-06	-0.451994	GSTO1	glutathione S-transferase omega 1	9446
ILMN_1760109	0.00016	5.64e-06	0.909637	SLAMF6	SLAM family member 6	114836
ILMN_2344204	0.00016	5.65e-06	-0.393979	PRR13	proline rich 13	54458
ILMN_1699071	0.00016	5.65e-06	1.04592	MAP3K7CL	MAP3K7 C-terminal like	56911
ILMN_1781952	0.00016	5.67e-06	-1.34647	MGST1	microsomal glutathione S-transferase 1	4257
ILMN_2343618	0.00016	5.67e-06	1.26303	SAMD3	sterile alpha motif domain containing 3	154075
ILMN_2361603	0.00016	5.69e-06	0.846653	NDRG2	NDRG family member 2	57447
ILMN_1754757	0.000161	5.72e-06	0.762258
ILMN_1669424	0.000161	5.73e-06	0.598257
ILMN_1672755	0.000162	5.74e-06	0.477757
ILMN_1652082	0.000162	5.75e-06	-0.36699	ELF4	E74 like ETS transcription factor 4	2000
ILMN_2299843	0.000162	5.76e-06	0.615173	ATP5S	ATP synthase, H+ transporting, mitochondrial Fo complex subunit s (factor B)	27109
ILMN_2380967	0.000163	5.81e-06	-0.581779	DNASE1L1	deoxyribonuclease 1 like 1	1774
ILMN_1815168	0.000163	5.82e-06	0.564446	HVCN1	hydrogen voltage gated channel 1	84329
ILMN_2384139	0.00017	6.11e-06	1.61484	KLRC1	killer cell lectin like receptor C1	3821
ILMN_1683598	0.000167	5.93e-06	-0.762345	ACSL4	acyl-CoA synthetase long-chain family member 4	2182
ILMN_1654630	0.000167	5.95e-06	-0.746017
ILMN_3275447	0.000167	5.96e-06	0.576395
ILMN_2342579	0.000168	5.98e-06	0.852268	IL7R	interleukin 7 receptor	3575
ILMN_1724341	0.000168	5.99e-06	0.654405	ALG13	ALG13, UDP-N-acetylglucosaminyltransferase subunit	79868
ILMN_1687805	0.000168	5.99e-06	0.314948
ILMN_1773650	0.000168	6e-06	1.32546	LRRN3	leucine rich repeat neuronal 3	54674
ILMN_3217815	0.000168	6.02e-06	0.466392
ILMN_1659463	0.000168	6.03e-06	-0.636731	APAF1	apoptotic peptidase activating factor 1	317
ILMN_1712432	0.000169	6.03e-06	-0.344354	PSMD2	proteasome 26S subunit, non-ATPase 2	5708
ILMN_1756572	0.000169	6.04e-06	-0.483436	COQ2	coenzyme Q2, polyprenyltransferase	27235
ILMN_1795704	0.000169	6.06e-06	-0.734252	KIAA0232	KIAA0232	9778
ILMN_1793549	0.000169	6.07e-06	0.828265	PTPN4	protein tyrosine phosphatase, non-receptor type 4	5775
ILMN_1788283	0.00017	6.09e-06	-0.501061	COTL1	coactosin like F-actin binding protein 1	23406
ILMN_1729234	0.00017	6.11e-06	-0.418726	TPP1	tripeptidyl peptidase 1	1200
ILMN_1800951	0.000171	6.14e-06	-0.567634	ATXN1	ataxin 1	6310
ILMN_3300226	0.000173	6.22e-06	-1.36971
ILMN_3256478	0.000171	6.15e-06	-0.813257	LOC100129034	uncharacterized LOC100129034	100129034
ILMN_1710734	0.000171	6.16e-06	1.14788	GZMK	granzyme K	3003
ILMN_1664912	0.000171	6.16e-06	0.719313
ILMN_1704795	0.000171	6.16e-06	-0.373854	MARK3	microtubule affinity regulating kinase 3	4140
ILMN_1764396	0.000173	6.24e-06	-1.17322	HDAC4	histone deacetylase 4	9759
ILMN_1732328	0.000173	6.23e-06	0.478938
ILMN_2048982	0.000173	6.24e-06	0.807445	ZBTB25	zinc finger and BTB domain containing 25	7597
ILMN_2326675	0.000174	6.28e-06	0.67422	NR2C1	nuclear receptor subfamily 2 group C member 1	7181
ILMN_2084353	0.000176	6.36e-06	0.394227	M6PR	mannose-6-phosphate receptor, cation dependent	4074
ILMN_1682873	0.000176	6.37e-06	0.296858
ILMN_3248247	0.000176	6.39e-06	-0.943679
ILMN_3183139	0.000177	6.4e-06	-0.972808
ILMN_1781824	0.000179	6.49e-06	1.72669	FASLG	Fas ligand	356
ILMN_2152402	0.000177	6.43e-06	-0.385761	ABHD16A	abhydrolase domain containing 16A	7920
ILMN_1673682	0.000178	6.44e-06	-0.295643	GATAD2A	GATA zinc finger domain containing 2A	54815
ILMN_1703949	0.000178	6.47e-06	-0.42258	KPNB1	karyopherin subunit beta 1	3837
ILMN_1669881	0.000178	6.47e-06	0.861956	TSPAN13	tetraspanin 13	27075
ILMN_3236713	0.000179	6.53e-06	0.647307	SNHG1	small nucleolar RNA host gene 1	23642
ILMN_1659888	0.000179	6.53e-06	-0.320539	PPP1R14B	protein phosphatase 1 regulatory inhibitor subunit 14B	26472
ILMN_1696375	0.000179	6.53e-06	0.425299	TTC31	tetratricopeptide repeat domain 31	64427
ILMN_2139100	0.00018	6.56e-06	-0.534444	SHISA5	shisa family member 5	51246
ILMN_1660017	0.00018	6.57e-06	1.01151	PRR5	proline rich 5	55615
ILMN_1734543	0.00018	6.57e-06	-0.572316	PTPRE	protein tyrosine phosphatase, receptor type E	5791
ILMN_1682912	0.000182	6.63e-06	-1.09511
ILMN_1767960	0.000183	6.67e-06	-1.45579	NSUN7	NOP2/Sun RNA methyltransferase family member 7	79730
ILMN_1679071	0.000183	6.67e-06	0.713838	MTX3	metaxin 3	345778
ILMN_1678054	0.000183	6.7e-06	-0.597217	TRIM21	tripartite motif containing 21	6737
ILMN_3238001	0.000184	6.73e-06	-1.00845
ILMN_1758146	0.000184	6.73e-06	-0.825766	SIRPA	signal regulatory protein alpha	140885
ILMN_1786039	0.000184	6.74e-06	-0.260803	RNF34	ring finger protein 34	80196
ILMN_2086077	0.000187	6.85e-06	-0.792786	JUNB	JunB proto-oncogene, AP-1 transcription factor subunit	3726
ILMN_2379718	0.000189	6.93e-06	-0.625388	RAB24	RAB24, member RAS oncogene family	53917
ILMN_2303166	0.000189	6.94e-06	1.27952	MBNL3	muscleblind like splicing regulator 3	55796
ILMN_3294335	0.00019	6.96e-06	0.501614
ILMN_2395981	0.00019	6.99e-06	0.968353	PYHIN1	pyrin and HIN domain family member 1	149628
ILMN_2124769	0.000191	7e-06	0.64881	YBX1	Y-box binding protein 1	4904
ILMN_1719696	0.000191	7.01e-06	-0.665118	PLD1	phospholipase D1	5337
ILMN_1680437	0.000191	7.02e-06	0.476018
ILMN_1666746	0.000191	7.03e-06	0.847285
ILMN_3242883	0.000191	7.03e-06	0.539664
ILMN_3299520	0.000191	7.04e-06	-0.364959	PRKCB	protein kinase C beta	5579
ILMN_1755415	0.000192	7.06e-06	1.2627
ILMN_2369785	0.000192	7.07e-06	0.476797	SNRPD2	small nuclear ribonucleoprotein D2 polypeptide	6633
ILMN_1679796	0.000192	7.08e-06	0.576676	TOMM20	translocase of outer mitochondrial membrane 20	9804
ILMN_2072391	0.000192	7.1e-06	0.997375	SNORD31	small nucleolar RNA, C/D box 31	9298
ILMN_1671703	0.000193	7.11e-06	-0.820467	ACTA2	actin, alpha 2, smooth muscle, aorta	59
ILMN_1662843	0.000193	7.12e-06	-0.427946	CD53	CD53 molecule	963
ILMN_2382505	0.000193	7.15e-06	-0.710298	SLC22A18	solute carrier family 22 member 18	5002
ILMN_1759743	0.000195	7.21e-06	-0.988374	SLC38A10	solute carrier family 38 member 10	124565
ILMN_1814573	0.000195	7.22e-06	0.577941	CMTR2	cap methyltransferase 2	55783
ILMN_2325506	0.000196	7.25e-06	0.853884	BCAS4	breast carcinoma amplified sequence 4	55653
ILMN_1664802	0.000197	7.29e-06	-0.801207	WSB1	WD repeat and SOCS box containing 1	26118
ILMN_1747759	0.000197	7.31e-06	-0.806059
ILMN_1775542	0.000197	7.33e-06	0.806495	FCMR	Fc fragment of IgM receptor	9214
ILMN_1719915	0.0002	7.43e-06	-0.935709	DHRS12	dehydrogenase/reductase 12	79758
ILMN_1775762	0.000201	7.46e-06	-0.358259	GNAI2	G protein subunit alpha i2	2771
ILMN_1726153	0.00021	7.87e-06	-1.12183
ILMN_2077094	0.000203	7.53e-06	0.534386	VPS51	VPS51, GARP complex subunit	738
ILMN_3211132	0.000203	7.54e-06	0.634161
ILMN_2317730	0.000203	7.55e-06	-0.473984	ELMO2	engulfment and cell motility 2	63916
ILMN_2209578	0.000203	7.56e-06	0.520514	AGAP6	ArfGAP with GTPase domain, ankyrin repeat and PH domain 6	414189
ILMN_1812278	0.000205	7.63e-06	1.16665	LY9	lymphocyte antigen 9	4063
ILMN_1682206	0.000207	7.7e-06	-0.389886	GCC1	GRIP and coiled-coil domain containing 1	79571
ILMN_1772296	0.000207	7.71e-06	0.547058
ILMN_1763739	0.000208	7.75e-06	-0.733621	CAPN15	calpain 15	6650
ILMN_1751161	0.000218	8.28e-06	-1.3712	COL7A1	collagen type VII alpha 1 chain	1294
ILMN_2252160	0.00022	8.39e-06	-1.43921	UBC	ubiquitin C	7316
ILMN_2321648	0.000209	7.82e-06	-0.563961	SH2D3C	SH2 domain containing 3C	10044
ILMN_2315979	0.00021	7.83e-06	0.849812	LBH	limb bud and heart development	81606
ILMN_2401730	0.00021	7.86e-06	-0.627383	C1GALT1C1	C1GALT1 specific chaperone 1	29071
ILMN_1699160	0.00021	7.86e-06	0.867405	ITK	IL2 inducible T-cell kinase	3702
ILMN_1775677	0.00021	7.87e-06	0.523985	TYSND1	trypsin domain containing 1	219743
ILMN_1738220	0.00021	7.88e-06	-1.25415	TREML3P	triggering receptor expressed on myeloid cells like 3, pseudogene	340206
ILMN_1724422	0.000211	7.89e-06	-0.532912	SELL	selectin L	6402
ILMN_1730907	0.000211	7.91e-06	0.535244	ZFAND1	zinc finger AN1-type containing 1	79752
ILMN_1703015	0.000211	7.92e-06	0.442156	ZRANB2	zinc finger RANBP2-type containing 2	9406
ILMN_1731233	0.000211	7.92e-06	1.3519	GZMH	granzyme H	2999
ILMN_1780831	0.000211	7.93e-06	-0.99639	SLC6A12	solute carrier family 6 member 12	6539
ILMN_1743570	0.000212	7.96e-06	-0.996687	CEACAM3	carcinoembryonic antigen related cell adhesion molecule 3	1084
ILMN_3225162	0.000217	8.21e-06	-0.920301
ILMN_1677239	0.000213	8e-06	0.594933	CCDC14	coiled-coil domain containing 14	64770
ILMN_1698519	0.000213	8e-06	-1.13853
ILMN_1781231	0.000213	8.01e-06	0.74514	SLC25A38	solute carrier family 25 member 38	54977
ILMN_1664398	0.000213	8.03e-06	0.651012
ILMN_1806692	0.000213	8.04e-06	-0.406872	HEXB	hexosaminidase subunit beta	3074
ILMN_1753648	0.000214	8.08e-06	1.0508	TRIM51	tripartite motif-containing 51	84767
ILMN_1653404	0.000214	8.08e-06	-0.310931	NKIRAS2	NFKB inhibitor interacting Ras like 2	28511
ILMN_1812926	0.000214	8.09e-06	-0.539002	ANTXR2	anthrax toxin receptor 2	118429
ILMN_2201966	0.000214	8.1e-06	-0.606013	N4BP1	NEDD4 binding protein 1	9683
ILMN_1777129	0.000216	8.16e-06	0.481024	CENPT	centromere protein T	80152
ILMN_3253627	0.000216	8.16e-06	1.23345
ILMN_1685312	0.000216	8.18e-06	-1.09584	PSG3	pregnancy specific beta-1-glycoprotein 3	5671
ILMN_1762899	0.000216	8.2e-06	-0.506935	EGR1	early growth response 1	1958
ILMN_1706268	0.000219	8.32e-06	1.6308	PTGDR	prostaglandin D2 receptor	5729
ILMN_1660193	0.000217	8.24e-06	0.742746	ZNF529	zinc finger protein 529	57711
ILMN_1788931	0.000218	8.28e-06	-0.411594	DOCK8	dedicator of cytokinesis 8	81704
ILMN_2184184	0.000218	8.29e-06	-0.559843	ANXA1	annexin A1	301
ILMN_2262288	0.00022	8.38e-06	0.513196	EEF1G	eukaryotic translation elongation factor 1 gamma	1937
ILMN_2322498	0.000222	8.44e-06	1.06312	RORA	RAR related orphan receptor A	6095
ILMN_3283449	0.000222	8.47e-06	0.794536
ILMN_1734486	0.000223	8.49e-06	0.609701	TSEN15	tRNA splicing endonuclease subunit 15	116461
ILMN_1867517	0.000224	8.52e-06	0.947966	RORA	RAR related orphan receptor A	6095
ILMN_1677920	0.000225	8.57e-06	-2.2491	LTF	lactotransferrin	4057
ILMN_2370588	0.000225	8.59e-06	-0.791253	TRIOBP	TRIO and F-actin binding protein	11078
ILMN_2207393	0.000226	8.63e-06	-0.509003	CNOT3	CCR4-NOT transcription complex subunit 3	4849
ILMN_2115669	0.000228	8.7e-06	0.732006	SEMA4C	semaphorin 4C	54910
ILMN_1792323	0.00023	8.8e-06	1.6919	HDC	histidine decarboxylase	3067
ILMN_1703477	0.000228	8.73e-06	-0.28692	ARHGEF2	Rho/Rac guanine nucleotide exchange factor 2	9181
ILMN_1673638	0.00023	8.81e-06	0.508644	RPS3A	ribosomal protein S3A	6189
ILMN_2208903	0.000231	8.83e-06	0.609181	CD52	CD52 molecule	1043
ILMN_2079386	0.000232	8.89e-06	0.657745	RPL22	ribosomal protein L22	6146
ILMN_2230902	0.000234	8.99e-06	-0.593667	CTNNA1	catenin alpha 1	1495
ILMN_3294074	0.000234	9e-06	0.762359
ILMN_3274601	0.000235	9.03e-06	0.325688
ILMN_3239130	0.000236	9.05e-06	0.581669	AGAP6	ArfGAP with GTPase domain, ankyrin repeat and PH domain 6	414189
ILMN_1749070	0.000236	9.09e-06	1.08396	HLA-DPB1	major histocompatibility complex, class II, DP beta 1	3115
ILMN_2340908	0.000237	9.11e-06	0.756662	SCML1	sex comb on midleg-like 1 (Drosophila)	6322
ILMN_1740927	0.000238	9.15e-06	0.842422	LYRM4	LYR motif containing 4	57128
ILMN_2077680	0.000239	9.21e-06	0.812708	CLDND2	claudin domain containing 2	125875
ILMN_3201517	0.000239	9.21e-06	0.378392
ILMN_1765684	0.00024	9.27e-06	0.495202	C19orf70	chromosome 19 open reading frame 70	125988
ILMN_3305772	0.000241	9.3e-06	-1.09611
ILMN_1679919	0.000241	9.31e-06	0.968724	ASCC2	activating signal cointegrator 1 complex subunit 2	84164
ILMN_3281599	0.000242	9.33e-06	0.50545
ILMN_2379599	0.000242	9.36e-06	-1.34577	CD163	CD163 molecule	9332
ILMN_3238751	0.000245	9.47e-06	0.331962	PMS2P4	PMS1 homolog 2, mismatch repair system component pseudogene 4	5382
ILMN_1663119	0.000246	9.49e-06	-1.10196	DSC2	desmocollin 2	1824
ILMN_1684628	0.000246	9.51e-06	0.615345	ZFP90	ZFP90 zinc finger protein	146198
ILMN_1804820	0.000246	9.54e-06	0.788167	ZNF431	zinc finger protein 431	170959
ILMN_3250257	0.000256	9.98e-06	-1.41652	ACVRL1	activin A receptor like type 1	94
ILMN_1771224	0.000254	9.85e-06	-1.24509	SKA1	spindle and kinetochore associated complex subunit 1	220134
ILMN_2072598	0.000251	9.71e-06	-0.921031	LOC401357	uncharacterized LOC401357	401357
ILMN_1775327	0.000254	9.86e-06	-0.600435	PKM	pyruvate kinase, muscle	5315
ILMN_2323633	0.000255	9.87e-06	-0.438839	TPD52L2	tumor protein D52 like 2	7165
ILMN_2232177	0.000255	9.89e-06	-0.487608	ACTN1	actinin alpha 1	87
ILMN_1813489	0.000255	9.89e-06	-0.45661	RAF1	Raf-1 proto-oncogene, serine/threonine kinase	5894
ILMN_1656662	0.000255	9.92e-06	0.363318
ILMN_1694075	0.000256	9.96e-06	-1.03997	GADD45A	growth arrest and DNA damage inducible alpha	1647
ILMN_1758613	0.000256	9.98e-06	-0.969895	RAPGEFL1	Rap guanine nucleotide exchange factor like 1	51195
ILMN_1766123	0.000258	1e-05	1.31117	FHIT	fragile histidine triad	2272
ILMN_1800626	0.000258	1.01e-05	0.731107	SESN1	sestrin 1	27244
ILMN_1712577	0.000259	1.01e-05	0.638212	FAM174A	family with sequence similarity 174 member A	345757
ILMN_1718977	0.000259	1.01e-05	-0.628246	GADD45B	growth arrest and DNA damage inducible beta	4616
ILMN_1672295	0.000259	1.01e-05	-0.558688	ZC3H12A	zinc finger CCCH-type containing 12A	80149
ILMN_1657864	0.000259	1.01e-05	-0.453229	TMUB2	transmembrane and ubiquitin like domain containing 2	79089
ILMN_1764414	0.00026	1.02e-05	-0.760116	SOS2	SOS Ras/Rho guanine nucleotide exchange factor 2	6655
ILMN_2103547	0.000261	1.02e-05	0.77672	GOLGA8B	golgin A8 family member B	440270
ILMN_1709204	0.000261	1.02e-05	-0.62136	CLEC4A	C-type lectin domain family 4 member A	50856
ILMN_1760027	0.000262	1.03e-05	-0.394536	WAS	Wiskott-Aldrich syndrome	7454
ILMN_1726392	0.000263	1.03e-05	-0.501463	NIN	ninein	51199
ILMN_1794677	0.000263	1.03e-05	0.524111	TMC6	transmembrane channel like 6	11322
ILMN_1659801	0.000264	1.03e-05	-0.680654	ATP6V1C1	ATPase H+ transporting V1 subunit C1	528
ILMN_1803819	0.000264	1.03e-05	-0.646843	IQGAP1	IQ motif containing GTPase activating protein 1	8826
ILMN_1741253	0.000264	1.04e-05	-0.287581	UBR5	ubiquitin protein ligase E3 component n-recognin 5	51366
ILMN_1664233	0.000264	1.04e-05	0.562116
ILMN_1778168	0.000264	1.04e-05	-0.690494	ELMO2	engulfment and cell motility 2	63916
ILMN_2373285	0.000295	1.19e-05	-2.46041	MSR1	macrophage scavenger receptor 1	4481
ILMN_1678833	0.000265	1.04e-05	-0.926607	CCR1	C-C motif chemokine receptor 1	1230
ILMN_1753275	0.000265	1.04e-05	-0.762396	DENND1A	DENN domain containing 1A	57706
ILMN_1682404	0.000265	1.04e-05	0.582297	SETMAR	SET domain and mariner transposase fusion gene	6419
ILMN_1764415	0.000266	1.05e-05	0.486263	ZNF585A	zinc finger protein 585A	199704
ILMN_2294294	0.000267	1.05e-05	-0.702749	CEP63	centrosomal protein 63	80254
ILMN_1832208	0.000267	1.05e-05	-0.424343	TMEM33	transmembrane protein 33	55161
ILMN_1654875	0.000267	1.05e-05	1.70444	CLC	Charcot-Leyden crystal galectin	1178
ILMN_1714197	0.000267	1.05e-05	-0.587406	ACSS2	acyl-CoA synthetase short-chain family member 2	55902
ILMN_1739541	0.000268	1.06e-05	-0.632934	NMI	N-myc and STAT interactor	9111
ILMN_2109708	0.000269	1.06e-05	-0.649938	TYMP	thymidine phosphorylase	1890
ILMN_1724666	0.000269	1.06e-05	0.97893
ILMN_2384056	0.00028	1.12e-05	-2.04853	GPER1	G protein-coupled estrogen receptor 1	2852
ILMN_1744949	0.000272	1.08e-05	1.60677	RHOBTB3	Rho related BTB domain containing 3	22836
ILMN_1691339	0.000275	1.09e-05	-0.88566	CLEC1A	C-type lectin domain family 1 member A	51267
ILMN_1749081	0.000275	1.09e-05	0.923435	AUTS2	autism susceptibility candidate 2	26053
ILMN_1693014	0.000275	1.09e-05	-0.66911	CEBPB	CCAAT/enhancer binding protein beta	1051
ILMN_1659490	0.000275	1.09e-05	-0.829445
ILMN_1792825	0.000276	1.09e-05	0.355462	ARIH2	ariadne RBR E3 ubiquitin protein ligase 2	10425
ILMN_2148819	0.000276	1.1e-05	-0.309917	TUBA1A	tubulin alpha 1a	7846
ILMN_1687864	0.000276	1.1e-05	0.588326	POP5	POP5 homolog, ribonuclease P/MRP subunit	51367
ILMN_1699599	0.000277	1.1e-05	1.26783	FCRL3	Fc receptor like 3	115352
ILMN_3236220	0.000278	1.1e-05	-0.76772	LPAR2	lysophosphatidic acid receptor 2	9170
ILMN_1712389	0.000278	1.1e-05	-0.567379	CKLF	chemokine like factor	51192
ILMN_2365595	0.000279	1.11e-05	-0.479596	GMPR2	guanosine monophosphate reductase 2	51292
ILMN_1691539	0.00028	1.11e-05	0.736313	LAT	linker for activation of T-cells	27040
ILMN_1652650	0.00028	1.12e-05	0.873472	SH3KBP1	SH3 domain containing kinase binding protein 1	30011
ILMN_1819805	0.000281	1.12e-05	-0.565902
ILMN_1811615	0.000282	1.12e-05	-0.314953	COPA	coatomer protein complex subunit alpha	1314
ILMN_1659845	0.000282	1.12e-05	0.605447	KIAA0355	KIAA0355	9710
ILMN_1718303	0.000283	1.13e-05	-1.02553	NECTIN2	nectin cell adhesion molecule 2	5819
ILMN_1777740	0.000283	1.13e-05	0.705857	THEM6	thioesterase superfamily member 6	51337
ILMN_1655608	0.000283	1.13e-05	-0.471295	KLHL18	kelch like family member 18	23276
ILMN_1694259	0.000283	1.13e-05	0.514135	NSA2	NSA2, ribosome biogenesis homolog	10412
ILMN_1806165	0.000283	1.13e-05	-0.760784	HSPA6	heat shock protein family A (Hsp70) member 6	3310
ILMN_1726981	0.000287	1.15e-05	0.629232	VEGFB	vascular endothelial growth factor B	7423
ILMN_1662524	0.000287	1.15e-05	-0.983575	CXCR1	C-X-C motif chemokine receptor 1	3577
ILMN_2052871	0.000288	1.15e-05	0.518401	TMEM116	transmembrane protein 116	89894
ILMN_2279961	0.000288	1.15e-05	-0.524273	LAMP2	lysosomal associated membrane protein 2	3920
ILMN_2338348	0.000288	1.15e-05	1.08172	UBASH3A	ubiquitin associated and SH3 domain containing A	53347
ILMN_1912737	0.000289	1.16e-05	-0.456474	HIPK2	homeodomain interacting protein kinase 2	28996
ILMN_1719072	0.00029	1.16e-05	-0.740254
ILMN_1696510	0.000291	1.17e-05	0.736337
ILMN_1722622	0.000294	1.18e-05	-1.27588	CD163	CD163 molecule	9332
ILMN_1682930	0.000294	1.18e-05	-0.303185	SIPA1	signal-induced proliferation-associated 1	6494
ILMN_1752226	0.000294	1.18e-05	0.736472	P2RY11	purinergic receptor P2Y11	5032
ILMN_1659786	0.000296	1.19e-05	0.718187	TRMT13	tRNA methyltransferase 13 homolog	54482
ILMN_1672417	0.000297	1.2e-05	0.78162	PTPRCAP	protein tyrosine phosphatase, receptor type C associated protein	5790
ILMN_1728662	0.000297	1.2e-05	-0.685166	ALDH3B1	aldehyde dehydrogenase 3 family member B1	221
ILMN_1763144	0.000297	1.2e-05	-0.365731	NEU1	neuraminidase 1 (lysosomal sialidase)	4758
ILMN_2143155	0.000305	1.24e-05	-1.81987	KIF11	kinesin family member 11	3832
ILMN_1677768	0.000299	1.21e-05	-0.787038	POR	cytochrome p450 oxidoreductase	5447
ILMN_3276971	0.0003	1.21e-05	0.981136
ILMN_1710758	0.0003	1.21e-05	-0.353867	RNF20	ring finger protein 20	56254
ILMN_3234784	0.0003	1.21e-05	0.855521	NLRC3	NLR family CARD domain containing 3	197358
ILMN_1739815	0.0003	1.21e-05	-1.20099
ILMN_1797025	0.000302	1.22e-05	-0.951791
ILMN_1688158	0.000303	1.23e-05	-0.654979	CYB5R4	cytochrome b5 reductase 4	51167
ILMN_1761969	0.000303	1.23e-05	-0.579342	DERL2	derlin 2	51009
ILMN_1663685	0.000304	1.23e-05	0.57281	DGCR6	DiGeorge syndrome critical region gene 6	8214
ILMN_3202591	0.000304	1.23e-05	0.72928
ILMN_1711627	0.000307	1.24e-05	0.347612	SIAH1	siah E3 ubiquitin protein ligase 1	6477
ILMN_1665761	0.000307	1.25e-05	0.96106	BCL11B	B-cell CLL/lymphoma 11B	64919
ILMN_3210171	0.000308	1.25e-05	0.812291
ILMN_1657977	0.000308	1.25e-05	-0.657044	MSRB2	methionine sulfoxide reductase B2	22921
ILMN_1739576	0.000327	1.35e-05	-1.42522	CYB5R2	cytochrome b5 reductase 2	51700
ILMN_1796409	0.000327	1.35e-05	-2.29749	C1QB	complement C1q B chain	713
ILMN_2261416	0.00031	1.26e-05	0.888177	CD3D	CD3d molecule	915
ILMN_1665384	0.00031	1.26e-05	-0.46864	SH3BP5L	SH3 binding domain protein 5 like	80851
ILMN_1793628	0.000311	1.26e-05	1.01783	SERPINA10	serpin family A member 10	51156
ILMN_3199916	0.000312	1.27e-05	0.333917
ILMN_1671693	0.000312	1.27e-05	0.908854	TPGS2	tubulin polyglutamylase complex subunit 2	25941
ILMN_1681118	0.000314	1.28e-05	0.548513	CAPRIN2	caprin family member 2	65981
ILMN_1759818	0.000314	1.28e-05	-0.830526	SORL1	sortilin related receptor 1	6653
ILMN_1771629	0.000315	1.29e-05	0.713673	SDR39U1	short chain dehydrogenase/reductase family 39U member 1	56948
ILMN_1658677	0.000316	1.29e-05	1.12692	DTX3	deltex E3 ubiquitin ligase 3	196403
ILMN_1711702	0.000315	1.29e-05	0.763424	CLEC2D	C-type lectin domain family 2 member D	29121
ILMN_1652768	0.000316	1.29e-05	0.328232
ILMN_3225471	0.000316	1.29e-05	-0.911249
ILMN_3238326	0.000318	1.3e-05	0.733705	RNF144A	ring finger protein 144A	9781
ILMN_3234841	0.000318	1.3e-05	0.391637
ILMN_3241118	0.000319	1.31e-05	0.696533
ILMN_1654398	0.00032	1.31e-05	-0.925041	RGL1	ral guanine nucleotide dissociation stimulator like 1	23179
ILMN_1821975	0.000321	1.32e-05	1.31517
ILMN_1720452	0.000358	1.52e-05	-2.63755	LONRF3	LON peptidase N-terminal domain and ring finger 3	79836
ILMN_1807767	0.000321	1.32e-05	0.551953	GSE1	Gse1 coiled-coil protein	23199
ILMN_2384140	0.000323	1.32e-05	1.71277	KLRC1	killer cell lectin like receptor C1	3821
ILMN_1728677	0.000323	1.33e-05	-1.07348	CREB5	cAMP responsive element binding protein 5	9586
ILMN_1790781	0.000324	1.33e-05	-0.834657	DHRS13	dehydrogenase/reductase 13	147015
ILMN_1747205	0.000324	1.33e-05	-0.645339	JDP2	Jun dimerization protein 2	122953
ILMN_1791771	0.000327	1.34e-05	-0.739263	HCK	HCK proto-oncogene, Src family tyrosine kinase	3055
ILMN_2367191	0.000327	1.35e-05	0.516172
ILMN_3247853	0.000328	1.35e-05	1.19678	PCED1B-AS1	PCED1B antisense RNA 1	100233209
ILMN_1680094	0.000328	1.36e-05	1.99479	HEMGN	hemogen	55363
ILMN_1680693	0.000328	1.35e-05	0.38206	ZNF419	zinc finger protein 419	79744
ILMN_1652787	0.000328	1.36e-05	-0.970233	PIK3AP1	phosphoinositide-3-kinase adaptor protein 1	118788
ILMN_2396991	0.00033	1.36e-05	0.589346	HCST	hematopoietic cell signal transducer	10870
ILMN_2400661	0.000331	1.37e-05	1.0157	ZNF626	zinc finger protein 626	199777
ILMN_1703102	0.000332	1.37e-05	0.734908
ILMN_1781060	0.000364	1.55e-05	-2.14822	SYN2	synapsin II	6854
ILMN_1733221	0.000332	1.37e-05	-0.588292
ILMN_2289093	0.000333	1.38e-05	-0.832889	RNF213	ring finger protein 213	57674
ILMN_3292008	0.000333	1.38e-05	0.733428
ILMN_1693287	0.000334	1.38e-05	-0.389249	POMP	proteasome maturation protein	51371
ILMN_1898938	0.000336	1.39e-05	-1.1906
ILMN_1736806	0.000336	1.39e-05	-0.62271	PAG1	phosphoprotein membrane anchor with glycosphingolipid microdomains 1	55824
ILMN_1775304	0.000336	1.4e-05	0.438459	DNAJB1	DnaJ heat shock protein family (Hsp40) member B1	3337
ILMN_1674050	0.000337	1.4e-05	-0.487312	COL8A2	collagen type VIII alpha 2 chain	1296
ILMN_3245845	0.000337	1.4e-05	0.681904
ILMN_1669703	0.000337	1.4e-05	-0.348348	TNK2	tyrosine kinase non receptor 2	10188
ILMN_1719986	0.000338	1.4e-05	0.78002	PIK3IP1	phosphoinositide-3-kinase interacting protein 1	113791
ILMN_1766446	0.000338	1.41e-05	0.61885
ILMN_1731928	0.000338	1.41e-05	1.08755	LY9	lymphocyte antigen 9	4063
ILMN_1656287	0.000339	1.41e-05	0.733815	SPOCK2	sparc/osteonectin, cwcv and kazal-like domains proteoglycan (testican) 2	9806
ILMN_1667022	0.00034	1.41e-05	0.904583	PASK	PAS domain containing serine/threonine kinase	23178
ILMN_3178406	0.000341	1.42e-05	0.677206	KLHL29	kelch like family member 29	114818
ILMN_3258171	0.000341	1.42e-05	-1.05157
ILMN_3235404	0.000341	1.42e-05	0.956759	SNORA57	small nucleolar RNA, H/ACA box 57	692158
ILMN_1699015	0.000341	1.43e-05	-0.34421	H3F3A	H3 histone, family 3A	3020
ILMN_1695658	0.000353	1.49e-05	-1.62339	KIF20A	kinesin family member 20A	10112
ILMN_1674706	0.000344	1.44e-05	-0.707491	MTHFD2	methylenetetrahydrofolate dehydrogenase (NADP+ dependent) 2, methenyltetrahydrofolate cyclohydrolase	10797
ILMN_1769566	0.000345	1.44e-05	-0.423146	ATG3	autophagy related 3	64422
ILMN_1706357	0.000364	1.55e-05	-1.6908	RFX2	regulatory factor X2	5990
ILMN_1910334	0.000346	1.45e-05	-1.07722
ILMN_2243308	0.000346	1.45e-05	-0.603482	ACVR1B	activin A receptor type 1B	91
ILMN_3235061	0.000367	1.57e-05	-1.80225
ILMN_1658010	0.000392	1.72e-05	-1.76666	CENPI	centromere protein I	2491
ILMN_2227533	0.000347	1.45e-05	0.719142	ABHD14B	abhydrolase domain containing 14B	84836
ILMN_1691444	0.000349	1.46e-05	0.652099	UHRF2	ubiquitin like with PHD and ring finger domains 2	115426
ILMN_1779376	0.000349	1.46e-05	-0.469483	GSK3B	glycogen synthase kinase 3 beta	2932
ILMN_2209515	0.00035	1.47e-05	0.979127	SNORD56	small nucleolar RNA, C/D box 56	26793
ILMN_2324561	0.000351	1.47e-05	0.773428	SLC7A6	solute carrier family 7 member 6	9057
ILMN_2060115	0.000351	1.47e-05	-0.846688	SORL1	sortilin related receptor 1	6653
ILMN_1659894	0.000351	1.48e-05	0.557141
ILMN_1660364	0.000351	1.48e-05	-0.586394	CYTH4	cytohesin 4	27128
ILMN_2144574	0.000351	1.48e-05	-0.635307	CTBS	chitobiase	1486
ILMN_1691949	0.000351	1.48e-05	0.764199	LOC728554	THO complex 3 pseudogene	728554
ILMN_1804822	0.000351	1.48e-05	-0.760521	SRXN1	sulfiredoxin 1	140809
ILMN_3306977	0.000352	1.48e-05	-0.742365	IMPDH1	inosine monophosphate dehydrogenase 1	3614
ILMN_1664922	0.000352	1.48e-05	0.741963	FLNB	filamin B	2317
ILMN_1659158	0.000352	1.48e-05	0.9766	SAMD3	sterile alpha motif domain containing 3	154075
ILMN_1683065	0.000353	1.49e-05	0.322023	COA5	cytochrome c oxidase assembly factor 5	493753
ILMN_3248218	0.000353	1.49e-05	0.706229	SNORD104	small nucleolar RNA, C/D box 104	692227
ILMN_1739794	0.000353	1.49e-05	0.958963	CD3E	CD3e molecule	916
ILMN_1665859	0.000354	1.5e-05	-0.759254	RAB27A	RAB27A, member RAS oncogene family	5873
ILMN_1675939	0.000354	1.5e-05	-0.573206	IFNGR1	interferon gamma receptor 1	3459
ILMN_1773485	0.000355	1.5e-05	-0.592518	QKI	QKI, KH domain containing RNA binding	9444
[truncated: 45,324 more rows]
